# Supplementary material for: The Relationship between Internet Patient Satisfaction Ratings and COVID-19 Outcomes
Source: Healthcare (Basel). 2023 May 12;11(10):1411. doi: 10.3390/healthcare11101411 (PMC10218490; doi:10.3390/healthcare11101411)
Supplement: Supplementary file 1 [file healthcare-11-01411-s001.zip]

Archive with 1 entries (1 files):
- healthcare-2199580 Supplementary.xlsx
