# Supplementary material for: The Relationship between Internet Patient Satisfaction Ratings and COVID-19 Outcomes
Source: Healthcare (Basel). 2023 May 12;11(10):1411. doi: 10.3390/healthcare11101411 (PMC10218490; doi:10.3390/healthcare11101411)
Supplement: Supplementary file 1 [file healthcare-11-01411-s001.zip › healthcare-2199580 Supplementary.xlsx]

## Sheet: tableS1
	Min	Median	Average	Max
Locality Population	226941	836062	1.2291e+06	10081570
Poverty	0.056	0.147	0.145393	0.275
Age ≥ 65	0.092	0.134	0.136326	0.243
No Health Insurance	0.032	0.085	0.0923371	0.277
Stars	3.2	3.696	3.70214	4.14694

## Sheet: tableS2
	2020-03-11	2020-06-11	2020-11-11	2021-01-11	2021-03-11
Modeled Number Of Days	1	93	246	307	366
Modeled Number of Counties	89	89	89	89	89
Modeled Population	109389862	109389862	109389862	109389862	109389862
US Population	1046667	1046667	1046667	1046667	1046667
Model Pop. / US Pop.	104.513	104.513	104.513	104.513	104.513
Model Deaths Total	32	35961	77656	114369	169656
US Deaths Total	40	113073	238816	369388	523420
Model Deaths / US Deaths	0.8	0.318033	0.325171	0.309618	0.32413
Model Infections Total	623	698299	3609295	7868688	10128763
US Infections Total	1339	2010456	10286991	22265944	28731120
Model Infections / US Infections	0.465273	0.347334	0.35086	0.353396	0.352536
Model Deaths / Model Population	2.92532e-07	0.000328742	0.000709901	0.00104552	0.00155093
US Deaths / US Population	3.82165e-05	0.108031	0.228168	0.352918	0.500083
Model Rate / US Rate	0.00765458	0.00304302	0.00311131	0.00296249	0.00310135
Model Infections / Model Population	5.69523e-06	0.00638358	0.0329948	0.0719325	0.0925933
US Infections / US Population	0.0012793	1.92082	9.82833	21.2732	27.4501
Model Rate / US Rate	0.00445183	0.00332337	0.00335711	0.00338137	0.00337315
Model Deaths / Model Infected	0.0513644	0.051498	0.0215156	0.0145347	0.0167499
US Deaths / US Infected	0.029873	0.0562425	0.0232153	0.0165898	0.0182179
Model Rate / US Rate	1.71942	0.915643	0.926782	0.876121	0.919422

## Sheet: tableS3
	Model Avg. Incidence For Period ††					+0.3★ ARR				+0.3★ RRR				Overall					Y Intercept					Online ★ Rating (LMPOR)					Pop. Age ≥ 65 Rate					Pop. Poverty Rate					Pop. Uninsured Rate
	Actual	+0.3★	95% CI			Estimate	95% CI			Estimate	95% CI			P-Value	Days	N	0.3 SE		P-Value	Coef.	95% CI			P-Value	Coef.	95% CI			P-Value	Coef.	95% CI			P-Value	Coef.	95% CI			P-Value	Coef.	95% CI
Pandemic Year (3/11/20 - 3/11/21)
Infections / Population	0.0304245	0.0271594	0.0245913	0.0297275		0.00326508	0.00583315	0.000697012		0.107318	0.191725	0.0229096		<0.0001	366	32574	0.00131024		<0.001	0.0668152	0.0306709	0.10296		0.015	-0.0108836	-0.0196595	-0.0021077		0.229	-0.0458626	-0.120546	0.0288212		0.001	0.0698389	0.0274807	0.112197		-	-	-	-
Deaths / Population	0.000593457	0.000444267	9.45264e-05	0.000794009		0.00014919	0.000498931	-0.000200551		0.251391	0.840719	-0.337937		0.0003	366	32574	0.000178439		0.063	0.001622	-8.64e-05	0.0033304		0.015	-0.0004973	-0.0008979	-9.66e-05		0.084	0.0032382	-0.0004299	0.0069062		0.006	0.0028548	0.0008366	0.0048729		0.66	-0.0004764	-0.0025975	0.0016448
Deaths / Infections	0.0260625	0.0216873	0.019343	0.0240316		0.00437523	0.00671954	0.00203092		0.167875	0.257824	0.0779252		<0.0001	366	32574	0.00119607		0.046	0.0581344	0.0010508	0.115218		0.033	-0.0145841	-0.0279716	-0.0011965		0.023	0.141915	0.0193531	0.264477		0.007	0.0929613	0.025529	0.160394		0.001	-0.118503	-0.189378	-0.0476276
Early Pandemic (3/11/20 – 6/11/20)
Infections / Population	0.00286884	0.00204951	0.00054054	0.00355847		0.00081933	0.0023283	-0.000689636		0.285597	0.811582	-0.240389		0.3896	93	8277	0.000769881		0.216	0.010334	-0.0060278	0.0266959		0.178	-0.0027311	-0.0067038	0.0012416		0.296	0.018021	-0.0157869	0.051829		0.894	0.0013	-0.0178747	0.0204747		-	-	-	-
Deaths / Population	0.000148526	8.82559e-05	-0.000243231	0.000419743		6.027e-05	0.000391757	-0.000271217		0.405788	2.63763	-1.82606		0.0405	93	8277	0.000169126		0.142	0.0007778	-0.0002607	0.0018163		0.106	-0.0002009	-0.0004445	4.27e-05		0.5	0.0007682	-0.0014616	0.002998		0.132	0.0009417	-0.0002851	0.0021685		0.036	-0.0013771	-0.0026665	-8.76e-05
Deaths / Infections	0.0345839	0.0316247	0.026174	0.0370754		0.00295917	0.00840987	-0.00249153		0.0855649	0.243173	-0.0720429		0.0007	93	8277	0.00278097		0.199	0.0497062	-0.0262019	0.125614		0.277	-0.0098639	-0.0276663	0.0079385		0.043	0.167909	0.00493	0.330888		0.116	0.0719435	-0.017726	0.161613		0.007	-0.129473	-0.223721	-0.0352261
Later Pandemic (6/11/20 – 3/11/21)
Infections / Population	0.0398697	0.0357539	0.0323684	0.0391394		0.00411582	0.00750129	0.000730348		0.103232	0.188145	0.0183184		<0.0001	274	24386	0.00172728		<0.001	0.0863512	0.0391355	0.133567		0.019	-0.0137194	-0.0251835	-0.0022553		0.175	-0.0675564	-0.165117	0.0300038		0.001	0.0929843	0.0376514	0.148317		-	-	-	-
Deaths / Population	0.00074605	0.00056644	0.000111883	0.001021		0.00017961	0.000634167	-0.000274947		0.240748	0.850033	-0.368537		0.0001	274	24386	0.000231917		0.056	0.0019113	-4.7e-05	0.0038695		0.011	-0.0005987	-0.0010579	-0.0001394		0.057	0.004084	-0.0001205	0.0082884		0.003	0.0035089	0.0011957	0.0058222		0.891	-0.0001701	-0.0026014	0.0022613
Deaths / Infections	0.0232091	0.0183617	0.0158297	0.0208936		0.00484743	0.00737939	0.00231547		0.208859	0.317952	0.0997657		<0.0001	274	24386	0.00129181		0.041	0.060838	0.0023684	0.119307		0.021	-0.0161581	-0.0298707	-0.0024455		0.037	0.133613	0.0080759	0.259151		0.004	0.100234	0.0311641	0.169303		0.002	-0.114771	-0.187367	-0.0421755
Summer/Fall Pandemic (6/11/20 – 11/11/20)
Infections / Population	0.0189655	0.016868	0.0137275	0.0200086		0.00209748	0.00523803	-0.00104307		0.110594	0.276187	-0.0549984		<0.0001	154	13706	0.00160232		0.009	0.0397065	0.0100295	0.0693835		0.057	-0.0069916	-0.0141973	0.000214		0.338	-0.029958	-0.0912786	0.0313626		<0.001	0.0634618	0.0286828	0.0982408		-	-	-	-
Deaths / Population	0.000513485	0.000363335	-0.000132295	0.000858966		0.00015015	0.000645781	-0.000345481		0.292413	1.25764	-0.672815		0.0066	154	13706	0.000252873		0.091	0.0017317	-0.000278	0.0037414		0.037	-0.0005005	-0.0009719	-2.92e-05		0.25	0.0025339	-0.001781	0.0068489		0.018	0.0028541	0.00048	0.0052281		0.285	-0.0013613	-0.0038566	0.0011339
Deaths / Infections	0.0284339	0.0218964	0.0181889	0.025604		0.00653745	0.010245	0.00282991		0.229918	0.36031	0.0995259		<0.0001	154	13706	0.0018916		0.039	0.0838943	0.0041765	0.163612		0.022	-0.0217915	-0.0404873	-0.0030956		0.061	0.16349	-0.0076684	0.334649		0.007	0.128544	0.0343744	0.222714		0.001	-0.170709	-0.269686	-0.071731
Holiday Rise (11/11/20 – 1/11/21)
Infections / Population	0.0505768	0.0468794	0.0388458	0.0549129		0.00369744	0.011731	-0.00433609		0.0731054	0.231944	-0.0857327		0.0004	62	5518	0.00409874		0.01	0.0908035	0.0215355	0.160072		0.151	-0.0123248	-0.0291432	0.0044936		0.178	-0.0984458	-0.241572	0.0446802		0.002	0.129457	0.0482802	0.210633		-	-	-	-
Deaths / Population	0.000827486	0.000636716	-0.000372546	0.00164598		0.00019077	0.00120003	-0.000818492		0.230542	1.45021	-0.989131		<0.0001	62	5518	0.00051493		0.052	0.0019602	-1.36e-05	0.003934		0.007	-0.0006359	-0.0010988	-0.000173		0.042	0.0043918	0.0001539	0.0086297		0.001	0.0037947	0.001463	0.0061263		0.538	0.0007693	-0.0016813	0.00322
Deaths / Infections	0.0173224	0.0136666	0.00905836	0.0182747		0.00365583	0.00826402	-0.000952356		0.211047	0.477072	-0.0549784		0.0002	62	5518	0.00235112		0.042	0.0445361	0.0015711	0.0875011		0.018	-0.0121861	-0.0222625	-0.0021097		0.04	0.0968297	0.0045814	0.189078		0.013	0.0646715	0.0139173	0.115426		0.061	-0.0509255	-0.104271	0.0024199
Holiday Drop (1/11/21 – 3/11/21)
Infections / Population	0.0825661	0.0728546	0.0628665	0.0828426		0.00971151	0.0196996	-0.000276565		0.117621	0.238592	-0.00334962		0.0002	62	5518	0.00509596		<0.001	0.201374	0.106104	0.296644		0.006	-0.0323717	-0.0555034	-0.0092401		0.184	-0.133502	-0.330354	0.06335		0.02	0.132305	0.0206575	0.243953		-	-	-	-
Deaths / Population	0.00126158	0.00101783	-0.000241172	0.00227683		0.00024375	0.00150275	-0.00101525		0.193211	1.19117	-0.804746		<0.0001	62	5518	0.000642346		0.034	0.0023188	0.0001719	0.0044657		0.002	-0.0008125	-0.001316	-0.000309		0.001	0.0077569	0.0031474	0.0123664		<0.001	0.0049033	0.0023672	0.0074394		0.151	0.0019536	-0.000712	0.0046192
Deaths / Infections	0.0156006	0.0138417	0.00934785	0.0183356		0.00175887	0.00625272	-0.00273498		0.112744	0.400801	-0.175313		<0.0001	62	5518	0.00229278		0.161	0.0188845	-0.0075133	0.0452822		0.063	-0.0058629	-0.0120539	0.000328		0.001	0.0920114	0.0353339	0.148689		<0.001	0.0634217	0.0322383	0.0946052		0.03	-0.0362075	-0.068983	-0.003432

## Sheet: tableS4
		+0.3 ★ Modeled Outcomes				Difference (Actual - Modeled)
	Actual	Estimate	CI Low	CI High		Estimate	Low	High
Pandemic Year (3/11/20 – 3/11/21)
Infections of US Population	28729781	2.56466e+07	2.32216e+07	2.80716e+07		3.08321e+06	658188	5.50823e+06
Deaths of US Population	523380	391807	83364.4	700249		131573	-176869	440016
Deaths of US Infected	523380	435518	388440	482596		87862.2	40784.5	134940
Early Pandemic (3/11/20 – 6/11/20)
Infections of US Population	2009117	1.43532e+06	378554	2.49209e+06		573797	-482969	1.63056e+06
Deaths of US Population	113033	67165.6	-185107	319438		45867.4	-206405	298140
Deaths of US Infected	113033	103361	85546.4	121176		9671.66	-8143.23	27486.6
Later Pandemic (6/11/20 – 3/11/21)
Infections of US Population	26720664	2.39622e+07	2.16933e+07	2.62312e+07		2.75842e+06	489479	5.02736e+06
Deaths of US Population	410347	311557	61538.4	561575		98790.2	-151228	348809
Deaths of US Infected	410347	324642	279876	369408		85704.6	40938.6	130471
Summer Pandemic (6/11/20 – 11/11/20)
Infections of US Population	26720664	2.37655e+07	1.93408e+07	2.81903e+07		2.95516e+06	-1.46959e+06	7.37991e+06
Deaths of US Population	410347	290356	-105722	686435		119991	-276088	516069
Deaths of US Infected	410347	316001	262495	369507		94346.1	40840.2	147852
Holiday Rise (11/11/20 – 1/11/21)
Infections of US Population	18444129	1.70958e+07	1.41661e+07	2.00254e+07		1.34837e+06	-1.58127e+06	4.278e+06
Deaths of US Population	284604	218991	-128133	566115		65613.1	-281511	412737
Deaths of US Infected	284604	224539	148828	300251		60064.7	-15647.1	135776
Holiday Drop (1/11/21 – 3/11/21)
Infections of US Population	6465176	5.70474e+06	4.92264e+06	6.48683e+06		760441	-21655.9	1.54254e+06
Deaths of US Population	154032	124271	-29445.9	277989		29760.6	-123957	183478
Deaths of US Infected	154032	136666	92295.8	181036		17366.2	-27003.8	61736.2

## Sheet: model_survey
FIPS	5-Char FIPS	State	County	USAFacts Row	Stars	Population	Poverty Rate	No Health Insurance	Age 65+
1073	1073	AL	Jefferson County	39	3.92963	659680	0.16	0.092	0.154
1101	1101	AL	Montgomery County	53	3.54167	226941	0.194	0.1	0.146
2020	2020	AK	Municipality of Anchorage	73	3.86119	293531	0.09	0.112	0.105
4013	4013	AZ	Maricopa County	108	3.72256	4328810	0.138	0.106	0.148
4019	4019	AZ	Pima County	111	3.69241	1027207	0.168	0.092	0.192
6001	6001	CA	Alameda County	193	4.14099	1656754	0.099	0.044	0.135
6019	6019	CA	Fresno County	202	3.61168	984521	0.225	0.083	0.12
6029	6029	CA	Kern County	207	3.335	887641	0.21	0.079	0.107
6037	6037	CA	Los Angeles County	211	3.80462	10081570	0.149	0.096	0.133
6059	6059	CA	Orange County	222	3.8111	3168044	0.109	0.076	0.144
6065	6065	CA	Riverside County	225	3.45318	2411439	0.137	0.088	0.141
6067	6067	CA	Sacramento County	226	3.44399	1524553	0.147	0.055	0.137
6071	6071	CA	San Bernardino County	228	3.47657	2149031	0.16	0.084	0.113
6073	6073	CA	San Diego County	229	3.76755	3316073	0.116	0.078	0.137
6075	6075	CA	City and County of San Francisco	230	4.14694	874961	0.103	0.037	0.154
6077	6077	CA	San Joaquin County	231	3.80409	742603	0.145	0.064	0.125
6085	6085	CA	Santa Clara County	235	3.99842	1927470	0.075	0.043	0.132
6099	6099	CA	Stanislaus County	242	3.39108	543194	0.151	0.057	0.128
8005	8005	CO	Arapahoe County	254	3.5524	644560	0.081	0.077	0.127
8031	8031	CO	City and County of Denver	268	3.56833	705576	0.129	0.093	0.115
8041	8041	CO	El Paso County	273	3.8453	698974	0.101	0.072	0.125
11001	11001	DC	District of Columbia	330	3.49156	692683	0.162	0.037	0.121
12031	12031	FL	Duval County	346	3.73161	936186	0.145	0.118	0.137
12057	12057	FL	Hillsborough County	359	3.66412	1422278	0.146	0.126	0.139
12086	12086	FL	Miami-Dade County	374	3.78923	2699428	0.171	0.168	0.16
12095	12095	FL	Orange County	379	3.4509	1349746	0.149	0.133	0.116
12103	12103	FL	Pinellas County	383	3.6871	964666	0.122	0.109	0.243
13121	13121	GA	Fulton County	459	3.71316	1036200	0.144	0.103	0.114
15003	15003	HI	City and County of Honolulu	561	4.13872	984821	0.083	0.033	0.173
16001	16001	ID	Ada County	566	3.95476	456849	0.108	0.083	0.14
17031	17031	IL	Cook County	626	3.79335	5198275	0.144	0.088	0.143
18003	18003	IN	Allen County	715	3.49333	372575	0.133	0.086	0.142
18097	18097	IN	Marion County	762	4.05291	951869	0.178	0.105	0.123
20173	20173	KS	Sedgwick County	993	3.61042	513375	0.137	0.107	0.14
21067	21067	KY	Fayette County	1046	3.88636	320601	0.168	0.068	0.13
22033	22033	LA	East Baton Rouge Parish	1150	3.73667	443763	0.18	0.085	0.137
22071	22071	LA	Orleans Parish	1169	3.97059	390845	0.237	0.092	0.141
24510	24510	MD	Baltimore City	1239	3.60824	609032	0.212	0.066	0.136
25025	25025	MA	Suffolk County	1253	3.68006	796605	0.182	0.038	0.118
26163	26163	MI	Wayne County	1337	3.5674	1757299	0.223	0.063	0.151
27053	27053	MN	Hennepin County	1366	3.73007	1245837	0.104	0.049	0.137
27123	27123	MN	Ramsey County	1401	3.78608	544442	0.14	0.053	0.141
29095	29095	MO	Jackson County	1558	3.9073	696216	0.147	0.112	0.146
29510	29510	MO	City of St. Louis	1625	4.01991	308174	0.218	0.108	0.131
31055	31055	NE	Douglas County	1711	3.67867	560617	0.12	0.092	0.126
31109	31109	NE	Lancaster County	1738	3.79487	313158	0.125	0.072	0.135
32003	32003	NV	Clark County	1779	3.52418	2182004	0.137	0.117	0.145
32031	32031	NV	Washoe County	1792	3.77564	456936	0.113	0.094	0.16
34013	34013	NJ	Essex County	1813	3.6127	795404	0.158	0.114	0.134
34017	34017	NJ	Hudson County	1815	3.60497	670046	0.152	0.129	0.117
35001	35001	NM	Bernalillo County	1829	3.70899	677858	0.167	0.082	0.158
36029	36029	NY	Erie County	1877	3.43714	919355	0.142	0.032	0.176
36055	36055	NY	Monroe County	1890	3.59792	743341	0.144	0.033	0.169
36059	36059	NY	Nassau County	1892	3.4225	1356509	0.056	0.044	0.175
36061	36061	NY	New York County	1893	3.53215	1631993	0.158	0.052	0.162
36103	36103	NY	Suffolk County	1914	3.50136	1483832	0.069	0.047	0.165
37063	37063	NC	Durham County	1957	3.78498	311848	0.152	0.12	0.126
37081	37081	NC	Guilford County	1966	3.37727	527868	0.158	0.095	0.148
37119	37119	NC	Mecklenburg County	1985	3.66549	1074475	0.116	0.116	0.109
37183	37183	NC	Wake County	2017	3.73733	1069079	0.091	0.084	0.113
39035	39035	OH	Cuyahoga County	2098	4.01732	1247451	0.175	0.054	0.177
39049	39049	OH	Franklin County	2105	3.76134	1290360	0.157	0.076	0.117
39061	39061	OH	Hamilton County	2111	3.78942	813589	0.158	0.057	0.151
39095	39095	OH	Lucas County	2128	3.21277	431102	0.187	0.06	0.158
39153	39153	OH	Summit County	2157	3.78026	541334	0.132	0.057	0.175
40109	40109	OK	Oklahoma County	2224	3.68437	787216	0.16	0.14	0.134
40143	40143	OK	Tulsa County	2241	3.64237	646419	0.15	0.14	0.14
41051	41051	OR	Multnomah County	2273	3.87504	804606	0.138	0.067	0.13
42003	42003	PA	Allegheny County	2286	3.696	1221744	0.116	0.038	0.185
42101	42101	PA	Philadelphia County	2335	3.69151	1579075	0.243	0.081	0.134
47037	47037	TN	Davidson County	2491	3.90452	687488	0.149	0.119	0.12
47157	47157	TN	Shelby County	2551	3.69263	936374	0.193	0.115	0.131
48029	48029	TX	Bexar County	2583	3.81342	1952843	0.157	0.152	0.118
48085	48085	TX	Collin County	2611	3.8789	973977	0.063	0.104	0.107
48113	48113	TX	Dallas County	2625	3.76321	2606868	0.154	0.21	0.105
48141	48141	TX	El Paso County	2639	3.3371	836062	0.202	0.203	0.119
48201	48201	TX	Harris County	2669	3.78119	4646630	0.157	0.202	0.102
48303	48303	TX	Lubbock County	2720	3.6	304808	0.189	0.13	0.122
48355	48355	TX	Nueces County	2746	3.4	361540	0.166	0.171	0.141
48439	48439	TX	Tarrant County	2788	3.68988	2049770	0.119	0.161	0.11
48453	48453	TX	Travis County	2795	3.97676	1226805	0.12	0.131	0.095
48479	48479	TX	Webb County	2808	3.2	273526	0.275	0.277	0.092
51013	51013	VA	Arlington County	2875	3.50325	233464	0.068	0.059	0.105
51550	51550	VA	City of Chesapeake	2968	3.62092	239982	0.086	0.073	0.13
51710	51710	VA	City of Norfolk	2987	3.61234	244601	0.187	0.119	0.109
51810	51810	VA	City of Virginia Beach	2998	3.56748	450201	0.073	0.076	0.137
53033	53033	WA	King County	3019	4.04908	2195502	0.089	0.053	0.13
55025	55025	WI	Dane County	3111	4.08636	536078	0.109	0.039	0.132
55079	55079	WI	Milwaukee County	3139	3.74397	951226	0.19	0.073	0.132

## Sheet: model_cumulatives
	Cumulative Deaths					Cumulative Infections
FIPS	2020-03-11	2020-06-11	2020-11-11	2021-01-11	2021-03-11	2020-03-11	2020-06-11	2020-11-11	2021-01-11	2021-03-11
1073	0	116	442	784	1417	0	2250	26514	59248	72484
1101	0	65	221	286	530	0	2436	11287	18176	22926
2020	0	5	58	124	157	0	301	10663	23655	26547
4013	0	532	3747	5823	9393	3	16018	170207	388518	519285
4019	0	218	669	1263	2285	1	3479	31204	83386	110931
6001	0	108	483	732	1178	4	4119	25249	61111	82150
6019	0	51	456	711	1532	1	2395	32755	75621	97591
6029	0	51	429	542	1154	0	3016	35818	73712	93296
6037	1	2813	7216	12250	22804	29	68875	327964	901783	1172763
6059	0	202	1514	2091	4522	6	7987	63165	193766	247731
6065	0	377	1352	2218	4000	8	10240	72341	219486	281310
6067	1	63	514	977	1488	10	1670	29014	75394	95405
6071	0	227	1096	1531	3965	0	6742	71072	232171	284177
6073	0	308	915	1857	3492	3	8998	61053	191886	266596
6075	0	44	152	233	453	18	2840	13209	27054	34812
6077	0	42	500	712	1161	0	1388	22993	52535	67205
6085	4	148	440	883	1799	111	3063	27124	83779	112671
6099	0	33	410	675	672	0	1072	18711	38809	51561
8005	0	334	395	592	671	3	4723	17664	41314	49700
8031	0	358	461	703	767	6	6232	24769	51825	61246
8041	0	100	214	630	753	1	1907	15666	44372	53484
11001	0	502	657	821	1038	10	9589	18379	31993	42128
12031	0	57	544	781	1233	1	1893	37494	70905	90227
12057	0	96	851	1142	1555	2	3174	51635	87511	114724
12086	0	798	3693	4441	5619	0	20548	195991	328701	423714
12095	0	46	601	797	1138	0	2678	49752	87688	117308
12103	0	101	838	1129	1482	2	1862	28242	51384	68494
13121	0	276	644	764	1114	6	5065	33099	58111	75946
15003	0	11	173	242	356	2	458	14008	19306	22202
16001	0	22	203	374	441	0	866	20423	40933	47615
17031	0	4111	5717	8321	9494	22	83978	231462	419471	481101
18003	0	78	266	549	673	0	2089	12414	30851	36432
18097	0	643	863	1312	1735	1	10492	32204	78630	91861
20173	0	22	137	309	717	0	684	18326	44604	54195
21067	0	15	96	159	237	0	970	12949	25905	33233
22033	0	254	462	613	747	0	4088	16793	27887	36267
22071	0	515	602	689	770	10	7294	14034	23252	28821
24510	0	292	519	746	906	0	6509	19768	34400	41282
25025	0	938	1201	1426	1738	20	19195	32542	61178	80231
26163	0	2664	3104	3792	4185	1	21629	48200	90351	105041
27053	0	700	1033	1447	1626	0	9815	46555	91060	102498
27123	0	169	423	722	826	2	3740	19535	39054	43660
29095	0	50	393	633	939	0	2436	30958	58347	67109
29510	0	134	230	284	398	0	1993	9917	16947	19329
31055	0	58	242	544	636	9	5403	28603	56770	64682
31109	0	10	51	133	165	0	1428	11778	24143	28649
32003	0	375	1590	2637	3960	5	8100	90885	191163	229415
32031	0	69	212	536	649	2	1893	16471	38149	43265
34013	0	1723	2161	2429	2719	0	18234	28451	55789	77009
34017	0	1242	1540	1750	2050	1	18675	25671	52546	72644
35001	0	77	245	648	884	1	1652	14943	44698	53397
36029	0	542	676	1301	1627	0	6659	16028	47904	67583
36055	0	225	264	698	1001	0	3293	9514	40693	53822
36059	0	2151	2226	2489	2974	28	41060	52575	104078	154867
36061	0	3002	3200	3395	3917	18	27384	38668	70806	111170
36103	0	1945	2023	2466	3145	6	40512	51744	115489	168764
37063	0	53	103	145	210	1	2370	9957	16720	21968
37081	0	85	216	342	563	0	1853	13359	28775	40845
37119	0	116	410	618	887	2	6155	37162	72177	98652
37183	0	41	278	373	566	8	2553	23727	51999	76443
39035	0	303	715	955	1894	3	5057	26048	78231	97792
39049	0	320	645	701	1259	0	6844	39917	93057	113797
39061	0	177	356	426	1073	0	3011	22546	57879	74343
39095	0	272	394	559	767	0	2394	10722	28841	36155
39153	0	188	280	655	957	0	1623	9291	31539	41065
40109	0	64	254	473	791	0	1461	28731	65661	82321
40143	0	62	231	457	746	2	1372	25370	54764	71781
41051	0	66	188	415	552	1	1404	11792	27144	32228
42003	0	171	436	1192	1764	0	2055	18339	61075	79154
42101	0	1471	1914	2621	3195	1	19572	45578	94279	116413
47037	0	81	374	628	883	1	6290	36414	67992	82777
47157	0	135	603	1039	1523	1	6365	41003	73322	88378
48029	0	80	1438	1862	3096	0	3648	68376	135104	199431
48085	0	37	205	422	758	3	1553	20888	57870	84729
48113	0	274	1341	2242	3631	2	12945	104451	217219	284935
48141	0	97	729	1853	2433	0	3650	67484	103787	126210
48201	0	267	2877	3591	5401	7	15552	168746	262525	360938
48303	0	50	242	615	770	0	775	23473	44411	48301
48355	0	3	416	502	641	0	310	16599	30334	36186
48439	0	189	892	1596	2746	1	6599	68042	176790	246077
48453	0	99	456	581	902	0	4109	33559	55870	77082
48479	0	20	351	481	741	0	652	16558	29601	42913
51013	0	124	155	186	241	1	2299	5130	10117	13526
51550	0	15	79	108	246	0	622	5371	10420	18675
51710	0	7	86	117	222	0	619	5805	10176	15288
51810	0	27	111	167	347	0	832	8864	20420	31505
53033	26	583	829	1105	1433	234	8550	31497	68799	85596
55025	0	30	56	211	280	2	896	20572	36877	42710
55079	0	346	632	995	1251	0	9220	55471	96615	107993

## Sheet: model_infectionstopop
FIPS	State	County	Population	2020-01-22	2020-01-23	2020-01-24	2020-01-25	2020-01-26	2020-01-27	2020-01-28	2020-01-29	2020-01-30	2020-01-31	2020-02-01	2020-02-02	2020-02-03	2020-02-04	2020-02-05	2020-02-06	2020-02-07	2020-02-08	2020-02-09	2020-02-10	2020-02-11	2020-02-12	2020-02-13	2020-02-14	2020-02-15	2020-02-16	2020-02-17	2020-02-18	2020-02-19	2020-02-20	2020-02-21	2020-02-22	2020-02-23	2020-02-24	2020-02-25	2020-02-26	2020-02-27	2020-02-28	2020-02-29	2020-03-01	2020-03-02	2020-03-03	2020-03-04	2020-03-05	2020-03-06	2020-03-07
1073	AL	Jefferson County	659680	0	0	0	0	0	0	0	0	0	0	0	0	0	0	0	0	0	0	0	0	0	0	0	0	0	0	0	0	0	0	0	0	0	0	0	0	0	0	0	0	0	0	0	0	0	0
1101	AL	Montgomery County	226941	0	0	0	0	0	0	0	0	0	0	0	0	0	0	0	0	0	0	0	0	0	0	0	0	0	0	0	0	0	0	0	0	0	0	0	0	0	0	0	0	0	0	0	0	0	0
2020	AK	Municipality of Anchorage	293531	0	0	0	0	0	0	0	0	0	0	0	0	0	0	0	0	0	0	0	0	0	0	0	0	0	0	0	0	0	0	0	0	0	0	0	0	0	0	0	0	0	0	0	0	0	0
4013	AZ	Maricopa County	4328810	0	0	0	0	2.3101e-07	2.3101e-07	2.3101e-07	2.3101e-07	2.3101e-07	2.3101e-07	2.3101e-07	2.3101e-07	2.3101e-07	2.3101e-07	2.3101e-07	2.3101e-07	2.3101e-07	2.3101e-07	2.3101e-07	2.3101e-07	2.3101e-07	2.3101e-07	2.3101e-07	2.3101e-07	2.3101e-07	2.3101e-07	2.3101e-07	2.3101e-07	2.3101e-07	2.3101e-07	2.3101e-07	2.3101e-07	2.3101e-07	2.3101e-07	2.3101e-07	2.3101e-07	2.3101e-07	2.3101e-07	2.3101e-07	2.3101e-07	2.3101e-07	2.3101e-07	2.3101e-07	2.3101e-07	4.62021e-07	4.62021e-07
4019	AZ	Pima County	1027207	0	0	0	0	0	0	0	0	0	0	0	0	0	0	0	0	0	0	0	0	0	0	0	0	0	0	0	0	0	0	0	0	0	0	0	0	0	0	0	0	0	0	0	0	0	0
6001	CA	Alameda County	1656754	0	0	0	0	0	0	0	0	0	0	0	0	0	0	0	0	0	0	0	0	0	0	0	0	0	0	0	0	0	0	0	0	0	0	0	0	0	0	0	0	0	6.0359e-07	6.0359e-07	6.0359e-07	6.0359e-07	1.20718e-06
6019	CA	Fresno County	984521	0	0	0	0	0	0	0	0	0	0	0	0	0	0	0	0	0	0	0	0	0	0	0	0	0	0	0	0	0	0	0	0	0	0	0	0	0	0	0	0	0	0	0	0	0	0
6029	CA	Kern County	887641	0	0	0	0	0	0	0	0	0	0	0	0	0	0	0	0	0	0	0	0	0	0	0	0	0	0	0	0	0	0	0	0	0	0	0	0	0	0	0	0	0	0	0	0	0	0
6037	CA	Los Angeles County	10081570	0	0	0	0	9.91909e-08	9.91909e-08	9.91909e-08	9.91909e-08	9.91909e-08	9.91909e-08	9.91909e-08	9.91909e-08	9.91909e-08	9.91909e-08	9.91909e-08	9.91909e-08	9.91909e-08	9.91909e-08	9.91909e-08	9.91909e-08	9.91909e-08	9.91909e-08	9.91909e-08	9.91909e-08	9.91909e-08	9.91909e-08	9.91909e-08	9.91909e-08	9.91909e-08	9.91909e-08	9.91909e-08	9.91909e-08	9.91909e-08	9.91909e-08	9.91909e-08	9.91909e-08	9.91909e-08	9.91909e-08	9.91909e-08	9.91909e-08	9.91909e-08	9.91909e-08	6.94336e-07	1.0911e-06	1.28948e-06	1.38867e-06
6059	CA	Orange County	3168044	0	0	0	0	3.15652e-07	3.15652e-07	3.15652e-07	3.15652e-07	3.15652e-07	3.15652e-07	3.15652e-07	3.15652e-07	3.15652e-07	3.15652e-07	3.15652e-07	3.15652e-07	3.15652e-07	3.15652e-07	3.15652e-07	3.15652e-07	3.15652e-07	3.15652e-07	3.15652e-07	3.15652e-07	3.15652e-07	3.15652e-07	3.15652e-07	3.15652e-07	3.15652e-07	3.15652e-07	3.15652e-07	3.15652e-07	3.15652e-07	3.15652e-07	3.15652e-07	3.15652e-07	3.15652e-07	3.15652e-07	3.15652e-07	3.15652e-07	3.15652e-07	3.15652e-07	9.46957e-07	9.46957e-07	9.46957e-07	9.46957e-07
6065	CA	Riverside County	2411439	0	0	0	0	0	0	0	0	0	0	0	0	0	0	0	0	0	0	0	0	0	0	0	0	0	0	0	0	0	0	0	0	0	0	0	0	0	0	0	0	0	0	0	0	0	0
6067	CA	Sacramento County	1524553	0	0	0	0	0	0	0	0	0	0	0	0	0	0	0	0	0	0	0	0	0	0	0	0	0	0	0	0	0	0	6.5593e-07	6.5593e-07	6.5593e-07	6.5593e-07	6.5593e-07	6.5593e-07	1.31186e-06	1.31186e-06	1.31186e-06	1.31186e-06	1.31186e-06	1.31186e-06	1.31186e-06	1.31186e-06	1.31186e-06	1.31186e-06
6071	CA	San Bernardino County	2149031	0	0	0	0	0	0	0	0	0	0	0	0	0	0	0	0	0	0	0	0	0	0	0	0	0	0	0	0	0	0	0	0	0	0	0	0	0	0	0	0	0	0	0	0	0	0
6073	CA	San Diego County	3316073	0	0	0	0	0	0	0	0	0	0	0	0	0	0	0	0	0	0	0	0	3.01562e-07	3.01562e-07	6.03123e-07	6.03123e-07	6.03123e-07	6.03123e-07	6.03123e-07	6.03123e-07	6.03123e-07	6.03123e-07	6.03123e-07	6.03123e-07	6.03123e-07	6.03123e-07	6.03123e-07	6.03123e-07	6.03123e-07	6.03123e-07	6.03123e-07	6.03123e-07	6.03123e-07	6.03123e-07	6.03123e-07	9.04685e-07	9.04685e-07	9.04685e-07
6075	CA	City and County of San Francisco	874961	0	0	0	0	0	0	0	0	0	0	0	0	0	0	0	0	0	0	0	0	0	0	0	0	0	0	0	0	0	0	0	0	0	0	0	0	0	0	0	0	0	0	0	2.28582e-06	2.28582e-06	1.02862e-05
6077	CA	San Joaquin County	742603	0	0	0	0	0	0	0	0	0	0	0	0	0	0	0	0	0	0	0	0	0	0	0	0	0	0	0	0	0	0	0	0	0	0	0	0	0	0	0	0	0	0	0	0	0	0
6085	CA	Santa Clara County	1927470	0	0	0	0	0	5.18815e-07	5.18815e-07	1.03763e-06	1.03763e-06	1.03763e-06	1.03763e-06	1.03763e-06	1.03763e-06	1.03763e-06	1.03763e-06	1.03763e-06	1.03763e-06	1.03763e-06	1.03763e-06	1.03763e-06	1.03763e-06	1.03763e-06	1.03763e-06	1.03763e-06	1.03763e-06	1.03763e-06	1.03763e-06	1.55644e-06	1.55644e-06	1.55644e-06	2.07526e-06	2.07526e-06	2.07526e-06	2.59407e-06	2.59407e-06	3.6317e-06	3.6317e-06	4.66933e-06	6.74459e-06	6.74459e-06	9.33867e-06	1.03763e-05	1.24516e-05	1.60833e-05	2.07526e-05	2.54219e-05
6099	CA	Stanislaus County	543194	0	0	0	0	0	0	0	0	0	0	0	0	0	0	0	0	0	0	0	0	0	0	0	0	0	0	0	0	0	0	0	0	0	0	0	0	0	0	0	0	0	0	0	0	0	0
8005	CO	Arapahoe County	644560	0	0	0	0	0	0	0	0	0	0	0	0	0	0	0	0	0	0	0	0	0	0	0	0	0	0	0	0	0	0	0	0	0	0	0	0	0	0	0	0	0	0	0	0	0	0
8031	CO	City and County of Denver	705576	0	0	0	0	0	0	0	0	0	0	0	0	0	0	0	0	0	0	0	0	0	0	0	0	0	0	0	0	0	0	0	0	0	0	0	0	0	0	0	0	0	0	0	0	2.83456e-06	2.83456e-06
8041	CO	El Paso County	698974	0	0	0	0	0	0	0	0	0	0	0	0	0	0	0	0	0	0	0	0	0	0	0	0	0	0	0	0	0	0	0	0	0	0	0	0	0	0	0	0	0	0	0	0	0	1.43067e-06
11001	DC	District of Columbia	692683	0	0	0	0	0	0	0	0	0	0	0	0	0	0	0	0	0	0	0	0	0	0	0	0	0	0	0	0	0	0	0	0	0	0	0	0	0	0	0	0	0	0	0	0	0	0
12031	FL	Duval County	936186	0	0	0	0	0	0	0	0	0	0	0	0	0	0	0	0	0	0	0	0	0	0	0	0	0	0	0	0	0	0	0	0	0	0	0	0	0	0	0	0	0	0	0	0	0	0
12057	FL	Hillsborough County	1422278	0	0	0	0	0	0	0	0	0	0	0	0	0	0	0	0	0	0	0	0	0	0	0	0	0	0	0	0	0	0	0	0	0	0	0	0	0	0	0	0	7.03097e-07	7.03097e-07	7.03097e-07	7.03097e-07	7.03097e-07	7.03097e-07
12086	FL	Miami-Dade County	2699428	0	0	0	0	0	0	0	0	0	0	0	0	0	0	0	0	0	0	0	0	0	0	0	0	0	0	0	0	0	0	0	0	0	0	0	0	0	0	0	0	0	0	0	0	0	0
12095	FL	Orange County	1349746	0	0	0	0	0	0	0	0	0	0	0	0	0	0	0	0	0	0	0	0	0	0	0	0	0	0	0	0	0	0	0	0	0	0	0	0	0	0	0	0	0	0	0	0	0	0
12103	FL	Pinellas County	964666	0	0	0	0	0	0	0	0	0	0	0	0	0	0	0	0	0	0	0	0	0	0	0	0	0	0	0	0	0	0	0	0	0	0	0	0	0	0	0	0	0	0	0	0	0	0
13121	GA	Fulton County	1036200	0	0	0	0	0	0	0	0	0	0	0	0	0	0	0	0	0	0	0	0	0	0	0	0	0	0	0	0	0	0	0	0	0	0	0	0	0	0	0	0	0	1.93013e-06	1.93013e-06	1.93013e-06	1.93013e-06	2.89519e-06
15003	HI	City and County of Honolulu	984821	0	0	0	0	0	0	0	0	0	0	0	0	0	0	0	0	0	0	0	0	0	0	0	0	0	0	0	0	0	0	0	0	0	0	0	0	0	0	0	0	0	0	0	0	0	1.01541e-06
16001	ID	Ada County	456849	0	0	0	0	0	0	0	0	0	0	0	0	0	0	0	0	0	0	0	0	0	0	0	0	0	0	0	0	0	0	0	0	0	0	0	0	0	0	0	0	0	0	0	0	0	0
17031	IL	Cook County	5198275	0	0	1.92372e-07	1.92372e-07	1.92372e-07	1.92372e-07	1.92372e-07	1.92372e-07	1.92372e-07	3.84743e-07	3.84743e-07	3.84743e-07	3.84743e-07	3.84743e-07	3.84743e-07	3.84743e-07	3.84743e-07	3.84743e-07	3.84743e-07	3.84743e-07	3.84743e-07	3.84743e-07	3.84743e-07	3.84743e-07	3.84743e-07	3.84743e-07	3.84743e-07	3.84743e-07	3.84743e-07	3.84743e-07	3.84743e-07	3.84743e-07	3.84743e-07	3.84743e-07	3.84743e-07	3.84743e-07	3.84743e-07	3.84743e-07	3.84743e-07	5.77115e-07	7.69486e-07	7.69486e-07	7.69486e-07	9.61858e-07	9.61858e-07	1.15423e-06
18003	IN	Allen County	372575	0	0	0	0	0	0	0	0	0	0	0	0	0	0	0	0	0	0	0	0	0	0	0	0	0	0	0	0	0	0	0	0	0	0	0	0	0	0	0	0	0	0	0	0	0	0
18097	IN	Marion County	951869	0	0	0	0	0	0	0	0	0	0	0	0	0	0	0	0	0	0	0	0	0	0	0	0	0	0	0	0	0	0	0	0	0	0	0	0	0	0	0	0	0	0	0	0	1.05056e-06	1.05056e-06
20173	KS	Sedgwick County	513375	0	0	0	0	0	0	0	0	0	0	0	0	0	0	0	0	0	0	0	0	0	0	0	0	0	0	0	0	0	0	0	0	0	0	0	0	0	0	0	0	0	0	0	0	0	0
21067	KY	Fayette County	320601	0	0	0	0	0	0	0	0	0	0	0	0	0	0	0	0	0	0	0	0	0	0	0	0	0	0	0	0	0	0	0	0	0	0	0	0	0	0	0	0	0	0	0	0	0	0
22033	LA	East Baton Rouge Parish	443763	0	0	0	0	0	0	0	0	0	0	0	0	0	0	0	0	0	0	0	0	0	0	0	0	0	0	0	0	0	0	0	0	0	0	0	0	0	0	0	0	0	0	0	0	0	0
22071	LA	Orleans Parish	390845	0	0	0	0	0	0	0	0	0	0	0	0	0	0	0	0	0	0	0	0	0	0	0	0	0	0	0	0	0	0	0	0	0	0	0	0	0	0	0	0	0	0	0	0	0	0
24510	MD	Baltimore City	609032	0	0	0	0	0	0	0	0	0	0	0	0	0	0	0	0	0	0	0	0	0	0	0	0	0	0	0	0	0	0	0	0	0	0	0	0	0	0	0	0	0	0	0	0	0	0
25025	MA	Suffolk County	796605	0	0	0	0	0	0	0	0	0	0	1.25533e-06	1.25533e-06	1.25533e-06	1.25533e-06	1.25533e-06	1.25533e-06	1.25533e-06	1.25533e-06	1.25533e-06	1.25533e-06	1.25533e-06	1.25533e-06	1.25533e-06	1.25533e-06	1.25533e-06	1.25533e-06	1.25533e-06	1.25533e-06	1.25533e-06	1.25533e-06	1.25533e-06	1.25533e-06	1.25533e-06	1.25533e-06	1.25533e-06	1.25533e-06	1.25533e-06	1.25533e-06	1.25533e-06	1.25533e-06	1.25533e-06	1.25533e-06	1.25533e-06	1.25533e-06	3.76598e-06	3.76598e-06
26163	MI	Wayne County	1757299	0	0	0	0	0	0	0	0	0	0	0	0	0	0	0	0	0	0	0	0	0	0	0	0	0	0	0	0	0	0	0	0	0	0	0	0	0	0	0	0	0	0	0	0	0	0
27053	MN	Hennepin County	1245837	0	0	0	0	0	0	0	0	0	0	0	0	0	0	0	0	0	0	0	0	0	0	0	0	0	0	0	0	0	0	0	0	0	0	0	0	0	0	0	0	0	0	0	0	0	0
27123	MN	Ramsey County	544442	0	0	0	0	0	0	0	0	0	0	0	0	0	0	0	0	0	0	0	0	0	0	0	0	0	0	0	0	0	0	0	0	0	0	0	0	0	0	0	0	0	0	0	0	1.83674e-06	1.83674e-06
29095	MO	Jackson County	696216	0	0	0	0	0	0	0	0	0	0	0	0	0	0	0	0	0	0	0	0	0	0	0	0	0	0	0	0	0	0	0	0	0	0	0	0	0	0	0	0	0	0	0	0	0	0
29510	MO	City of St. Louis	308174	0	0	0	0	0	0	0	0	0	0	0	0	0	0	0	0	0	0	0	0	0	0	0	0	0	0	0	0	0	0	0	0	0	0	0	0	0	0	0	0	0	0	0	0	0	0
31055	NE	Douglas County	560617	0	0	0	0	0	0	0	0	0	0	0	0	0	0	0	0	0	0	0	0	0	0	0	0	0	0	0	0	0	0	0	0	0	0	0	0	0	0	0	0	0	0	0	0	1.78375e-06	1.78375e-06
31109	NE	Lancaster County	313158	0	0	0	0	0	0	0	0	0	0	0	0	0	0	0	0	0	0	0	0	0	0	0	0	0	0	0	0	0	0	0	0	0	0	0	0	0	0	0	0	0	0	0	0	0	0
32003	NV	Clark County	2182004	0	0	0	0	0	0	0	0	0	0	0	0	0	0	0	0	0	0	0	0	0	0	0	0	0	0	0	0	0	0	0	0	0	0	0	0	0	0	0	0	0	0	0	4.58294e-07	4.58294e-07	4.58294e-07
32031	NV	Washoe County	456936	0	0	0	0	0	0	0	0	0	0	0	0	0	0	0	0	0	0	0	0	0	0	0	0	0	0	0	0	0	0	0	0	0	0	0	0	0	0	0	0	0	0	0	0	2.18849e-06	2.18849e-06
34013	NJ	Essex County	795404	0	0	0	0	0	0	0	0	0	0	0	0	0	0	0	0	0	0	0	0	0	0	0	0	0	0	0	0	0	0	0	0	0	0	0	0	0	0	0	0	0	0	0	0	0	0
34017	NJ	Hudson County	670046	0	0	0	0	0	0	0	0	0	0	0	0	0	0	0	0	0	0	0	0	0	0	0	0	0	0	0	0	0	0	0	0	0	0	0	0	0	0	0	0	0	0	0	0	0	0
35001	NM	Bernalillo County	677858	0	0	0	0	0	0	0	0	0	0	0	0	0	0	0	0	0	0	0	0	0	0	0	0	0	0	0	0	0	0	0	0	0	0	0	0	0	0	0	0	0	0	0	0	0	0
36029	NY	Erie County	919355	0	0	0	0	0	0	0	0	0	0	0	0	0	0	0	0	0	0	0	0	0	0	0	0	0	0	0	0	0	0	0	0	0	0	0	0	0	0	0	0	0	0	0	0	0	0
36055	NY	Monroe County	743341	0	0	0	0	0	0	0	0	0	0	0	0	0	0	0	0	0	0	0	0	0	0	0	0	0	0	0	0	0	0	0	0	0	0	0	0	0	0	0	0	0	0	0	0	0	0
36059	NY	Nassau County	1356509	0	0	0	0	0	0	0	0	0	0	0	0	0	0	0	0	0	0	0	0	0	0	0	0	0	0	0	0	0	0	0	0	0	0	0	0	0	0	0	0	0	0	0	7.37186e-07	7.37186e-07	2.94875e-06
36061	NY	New York County	1631993	0	0	0	0	0	0	0	0	0	0	0	0	0	0	0	0	0	0	0	0	0	0	0	0	0	0	0	0	0	0	0	0	0	0	0	0	0	0	0	0	6.12748e-07	6.12748e-07	6.12748e-07	1.83824e-06	2.45099e-06	4.90198e-06
36103	NY	Suffolk County	1483832	0	0	0	0	0	0	0	0	0	0	0	0	0	0	0	0	0	0	0	0	0	0	0	0	0	0	0	0	0	0	0	0	0	0	0	0	0	0	0	0	0	0	0	0	0	0
37063	NC	Durham County	311848	0	0	0	0	0	0	0	0	0	0	0	0	0	0	0	0	0	0	0	0	0	0	0	0	0	0	0	0	0	0	0	0	0	0	0	0	0	0	0	0	0	0	0	0	0	0
37081	NC	Guilford County	527868	0	0	0	0	0	0	0	0	0	0	0	0	0	0	0	0	0	0	0	0	0	0	0	0	0	0	0	0	0	0	0	0	0	0	0	0	0	0	0	0	0	0	0	0	0	0
37119	NC	Mecklenburg County	1074475	0	0	0	0	0	0	0	0	0	0	0	0	0	0	0	0	0	0	0	0	0	0	0	0	0	0	0	0	0	0	0	0	0	0	0	0	0	0	0	0	0	0	0	0	0	0
37183	NC	Wake County	1069079	0	0	0	0	0	0	0	0	0	0	0	0	0	0	0	0	0	0	0	0	0	0	0	0	0	0	0	0	0	0	0	0	0	0	0	0	0	0	0	0	0	9.35385e-07	9.35385e-07	9.35385e-07	9.35385e-07	9.35385e-07
39035	OH	Cuyahoga County	1247451	0	0	0	0	0	0	0	0	0	0	0	0	0	0	0	0	0	0	0	0	0	0	0	0	0	0	0	0	0	0	0	0	0	0	0	0	0	0	0	0	0	0	0	0	0	0
39049	OH	Franklin County	1290360	0	0	0	0	0	0	0	0	0	0	0	0	0	0	0	0	0	0	0	0	0	0	0	0	0	0	0	0	0	0	0	0	0	0	0	0	0	0	0	0	0	0	0	0	0	0
39061	OH	Hamilton County	813589	0	0	0	0	0	0	0	0	0	0	0	0	0	0	0	0	0	0	0	0	0	0	0	0	0	0	0	0	0	0	0	0	0	0	0	0	0	0	0	0	0	0	0	0	0	0
39095	OH	Lucas County	431102	0	0	0	0	0	0	0	0	0	0	0	0	0	0	0	0	0	0	0	0	0	0	0	0	0	0	0	0	0	0	0	0	0	0	0	0	0	0	0	0	0	0	0	0	0	0
39153	OH	Summit County	541334	0	0	0	0	0	0	0	0	0	0	0	0	0	0	0	0	0	0	0	0	0	0	0	0	0	0	0	0	0	0	0	0	0	0	0	0	0	0	0	0	0	0	0	0	0	0
40109	OK	Oklahoma County	787216	0	0	0	0	0	0	0	0	0	0	0	0	0	0	0	0	0	0	0	0	0	0	0	0	0	0	0	0	0	0	0	0	0	0	0	0	0	0	0	0	0	0	0	0	0	0
40143	OK	Tulsa County	646419	0	0	0	0	0	0	0	0	0	0	0	0	0	0	0	0	0	0	0	0	0	0	0	0	0	0	0	0	0	0	0	0	0	0	0	0	0	0	0	0	0	0	0	0	0	1.54698e-06
41051	OR	Multnomah County	804606	0	0	0	0	0	0	0	0	0	0	0	0	0	0	0	0	0	0	0	0	0	0	0	0	0	0	0	0	0	0	0	0	0	0	0	0	0	0	0	0	0	0	0	0	0	0
42003	PA	Allegheny County	1221744	0	0	0	0	0	0	0	0	0	0	0	0	0	0	0	0	0	0	0	0	0	0	0	0	0	0	0	0	0	0	0	0	0	0	0	0	0	0	0	0	0	0	0	0	0	0
42101	PA	Philadelphia County	1579075	0	0	0	0	0	0	0	0	0	0	0	0	0	0	0	0	0	0	0	0	0	0	0	0	0	0	0	0	0	0	0	0	0	0	0	0	0	0	0	0	0	0	0	0	0	0
47037	TN	Davidson County	687488	0	0	0	0	0	0	0	0	0	0	0	0	0	0	0	0	0	0	0	0	0	0	0	0	0	0	0	0	0	0	0	0	0	0	0	0	0	0	0	0	0	0	0	0	0	0
47157	TN	Shelby County	936374	0	0	0	0	0	0	0	0	0	0	0	0	0	0	0	0	0	0	0	0	0	0	0	0	0	0	0	0	0	0	0	0	0	0	0	0	0	0	0	0	0	0	0	0	0	0
48029	TX	Bexar County	1952843	0	0	0	0	0	0	0	0	0	0	0	0	0	0	0	0	0	0	0	0	0	0	0	0	0	0	0	0	0	0	0	0	0	0	0	0	0	0	0	0	0	0	0	0	0	0
48085	TX	Collin County	973977	0	0	0	0	0	0	0	0	0	0	0	0	0	0	0	0	0	0	0	0	0	0	0	0	0	0	0	0	0	0	0	0	0	0	0	0	0	0	0	0	0	0	0	0	0	0
48113	TX	Dallas County	2606868	0	0	0	0	0	0	0	0	0	0	0	0	0	0	0	0	0	0	0	0	0	0	0	0	0	0	0	0	0	0	0	0	0	0	0	0	0	0	0	0	0	0	0	0	0	0
48141	TX	El Paso County	836062	0	0	0	0	0	0	0	0	0	0	0	0	0	0	0	0	0	0	0	0	0	0	0	0	0	0	0	0	0	0	0	0	0	0	0	0	0	0	0	0	0	0	0	0	0	0
48201	TX	Harris County	4646630	0	0	0	0	0	0	0	0	0	0	0	0	0	0	0	0	0	0	0	0	0	0	0	0	0	0	0	0	0	0	0	0	0	0	0	0	0	0	0	0	0	0	0	4.30419e-07	6.45629e-07	1.07605e-06
48303	TX	Lubbock County	304808	0	0	0	0	0	0	0	0	0	0	0	0	0	0	0	0	0	0	0	0	0	0	0	0	0	0	0	0	0	0	0	0	0	0	0	0	0	0	0	0	0	0	0	0	0	0
48355	TX	Nueces County	361540	0	0	0	0	0	0	0	0	0	0	0	0	0	0	0	0	0	0	0	0	0	0	0	0	0	0	0	0	0	0	0	0	0	0	0	0	0	0	0	0	0	0	0	0	0	0
48439	TX	Tarrant County	2049770	0	0	0	0	0	0	0	0	0	0	0	0	0	0	0	0	0	0	0	0	0	0	0	0	0	0	0	0	0	0	0	0	0	0	0	0	0	0	0	0	0	0	0	0	0	0
48453	TX	Travis County	1226805	0	0	0	0	0	0	0	0	0	0	0	0	0	0	0	0	0	0	0	0	0	0	0	0	0	0	0	0	0	0	0	0	0	0	0	0	0	0	0	0	0	0	0	0	0	0
48479	TX	Webb County	273526	0	0	0	0	0	0	0	0	0	0	0	0	0	0	0	0	0	0	0	0	0	0	0	0	0	0	0	0	0	0	0	0	0	0	0	0	0	0	0	0	0	0	0	0	0	0
51013	VA	Arlington County	233464	0	0	0	0	0	0	0	0	0	0	0	0	0	0	0	0	0	0	0	0	0	0	0	0	0	0	0	0	0	0	0	0	0	0	0	0	0	0	0	0	0	0	0	0	0	0
51550	VA	City of Chesapeake	239982	0	0	0	0	0	0	0	0	0	0	0	0	0	0	0	0	0	0	0	0	0	0	0	0	0	0	0	0	0	0	0	0	0	0	0	0	0	0	0	0	0	0	0	0	0	0
51710	VA	City of Norfolk	244601	0	0	0	0	0	0	0	0	0	0	0	0	0	0	0	0	0	0	0	0	0	0	0	0	0	0	0	0	0	0	0	0	0	0	0	0	0	0	0	0	0	0	0	0	0	0
51810	VA	City of Virginia Beach	450201	0	0	0	0	0	0	0	0	0	0	0	0	0	0	0	0	0	0	0	0	0	0	0	0	0	0	0	0	0	0	0	0	0	0	0	0	0	0	0	0	0	0	0	0	0	0
53033	WA	King County	2195502	4.55477e-07	4.55477e-07	4.55477e-07	4.55477e-07	4.55477e-07	4.55477e-07	4.55477e-07	4.55477e-07	4.55477e-07	4.55477e-07	4.55477e-07	4.55477e-07	4.55477e-07	4.55477e-07	4.55477e-07	4.55477e-07	4.55477e-07	4.55477e-07	4.55477e-07	4.55477e-07	4.55477e-07	4.55477e-07	4.55477e-07	4.55477e-07	4.55477e-07	4.55477e-07	4.55477e-07	4.55477e-07	4.55477e-07	4.55477e-07	4.55477e-07	4.55477e-07	4.55477e-07	4.55477e-07	4.55477e-07	4.55477e-07	4.55477e-07	4.55477e-07	2.73286e-06	4.09929e-06	6.37667e-06	9.56501e-06	1.41198e-05	2.32293e-05	2.64176e-05	3.23388e-05
55025	WI	Dane County	536078	0	0	0	0	0	0	0	0	0	0	0	0	0	0	0	0	0	0	0	0	0	0	0	0	0	0	0	0	0	0	0	0	0	0	0	0	0	0	0	0	0	0	0	0	0	0
55079	WI	Milwaukee County	951226	0	0	0	0	0	0	0	0	0	0	0	0	0	0	0	0	0	0	0	0	0	0	0	0	0	0	0	0	0	0	0	0	0	0	0	0	0	0	0	0	0	0	0	0	0	0
[truncated: 381 more columns]

## Sheet: model_deathstopop
FIPS	State	County	Population	2020-01-22	2020-01-23	2020-01-24	2020-01-25	2020-01-26	2020-01-27	2020-01-28	2020-01-29	2020-01-30	2020-01-31	2020-02-01	2020-02-02	2020-02-03	2020-02-04	2020-02-05	2020-02-06	2020-02-07	2020-02-08	2020-02-09	2020-02-10	2020-02-11	2020-02-12	2020-02-13	2020-02-14	2020-02-15	2020-02-16	2020-02-17	2020-02-18	2020-02-19	2020-02-20	2020-02-21	2020-02-22	2020-02-23	2020-02-24	2020-02-25	2020-02-26	2020-02-27	2020-02-28	2020-02-29	2020-03-01	2020-03-02	2020-03-03	2020-03-04	2020-03-05	2020-03-06	2020-03-07
1073	AL	Jefferson County	659680	0	0	0	0	0	0	0	0	0	0	0	0	0	0	0	0	0	0	0	0	0	0	0	0	0	0	0	0	0	0	0	0	0	0	0	0	0	0	0	0	0	0	0	0	0	0
1101	AL	Montgomery County	226941	0	0	0	0	0	0	0	0	0	0	0	0	0	0	0	0	0	0	0	0	0	0	0	0	0	0	0	0	0	0	0	0	0	0	0	0	0	0	0	0	0	0	0	0	0	0
2020	AK	Municipality of Anchorage	293531	0	0	0	0	0	0	0	0	0	0	0	0	0	0	0	0	0	0	0	0	0	0	0	0	0	0	0	0	0	0	0	0	0	0	0	0	0	0	0	0	0	0	0	0	0	0
4013	AZ	Maricopa County	4328810	0	0	0	0	0	0	0	0	0	0	0	0	0	0	0	0	0	0	0	0	0	0	0	0	0	0	0	0	0	0	0	0	0	0	0	0	0	0	0	0	0	0	0	0	0	0
4019	AZ	Pima County	1027207	0	0	0	0	0	0	0	0	0	0	0	0	0	0	0	0	0	0	0	0	0	0	0	0	0	0	0	0	0	0	0	0	0	0	0	0	0	0	0	0	0	0	0	0	0	0
6001	CA	Alameda County	1656754	0	0	0	0	0	0	0	0	0	0	0	0	0	0	0	0	0	0	0	0	0	0	0	0	0	0	0	0	0	0	0	0	0	0	0	0	0	0	0	0	0	0	0	0	0	0
6019	CA	Fresno County	984521	0	0	0	0	0	0	0	0	0	0	0	0	0	0	0	0	0	0	0	0	0	0	0	0	0	0	0	0	0	0	0	0	0	0	0	0	0	0	0	0	0	0	0	0	0	0
6029	CA	Kern County	887641	0	0	0	0	0	0	0	0	0	0	0	0	0	0	0	0	0	0	0	0	0	0	0	0	0	0	0	0	0	0	0	0	0	0	0	0	0	0	0	0	0	0	0	0	0	0
6037	CA	Los Angeles County	10081570	0	0	0	0	0	0	0	0	0	0	0	0	0	0	0	0	0	0	0	0	0	0	0	0	0	0	0	0	0	0	0	0	0	0	0	0	0	0	0	0	0	0	0	0	0	0
6059	CA	Orange County	3168044	0	0	0	0	0	0	0	0	0	0	0	0	0	0	0	0	0	0	0	0	0	0	0	0	0	0	0	0	0	0	0	0	0	0	0	0	0	0	0	0	0	0	0	0	0	0
6065	CA	Riverside County	2411439	0	0	0	0	0	0	0	0	0	0	0	0	0	0	0	0	0	0	0	0	0	0	0	0	0	0	0	0	0	0	0	0	0	0	0	0	0	0	0	0	0	0	0	0	0	0
6067	CA	Sacramento County	1524553	0	0	0	0	0	0	0	0	0	0	0	0	0	0	0	0	0	0	0	0	0	0	0	0	0	0	0	0	0	0	0	0	0	0	0	0	0	0	0	0	0	0	0	0	0	0
6071	CA	San Bernardino County	2149031	0	0	0	0	0	0	0	0	0	0	0	0	0	0	0	0	0	0	0	0	0	0	0	0	0	0	0	0	0	0	0	0	0	0	0	0	0	0	0	0	0	0	0	0	0	0
6073	CA	San Diego County	3316073	0	0	0	0	0	0	0	0	0	0	0	0	0	0	0	0	0	0	0	0	0	0	0	0	0	0	0	0	0	0	0	0	0	0	0	0	0	0	0	0	0	0	0	0	0	0
6075	CA	City and County of San Francisco	874961	0	0	0	0	0	0	0	0	0	0	0	0	0	0	0	0	0	0	0	0	0	0	0	0	0	0	0	0	0	0	0	0	0	0	0	0	0	0	0	0	0	0	0	0	0	0
6077	CA	San Joaquin County	742603	0	0	0	0	0	0	0	0	0	0	0	0	0	0	0	0	0	0	0	0	0	0	0	0	0	0	0	0	0	0	0	0	0	0	0	0	0	0	0	0	0	0	0	0	0	0
6085	CA	Santa Clara County	1927470	0	0	0	0	0	0	0	0	0	0	0	0	0	0	0	5.18815e-07	5.18815e-07	5.18815e-07	5.18815e-07	5.18815e-07	5.18815e-07	5.18815e-07	5.18815e-07	5.18815e-07	5.18815e-07	5.18815e-07	1.03763e-06	1.03763e-06	1.03763e-06	1.03763e-06	1.03763e-06	1.03763e-06	1.03763e-06	1.03763e-06	1.03763e-06	1.03763e-06	1.03763e-06	1.03763e-06	1.03763e-06	1.03763e-06	1.03763e-06	1.03763e-06	1.03763e-06	1.03763e-06	1.55644e-06	1.55644e-06
6099	CA	Stanislaus County	543194	0	0	0	0	0	0	0	0	0	0	0	0	0	0	0	0	0	0	0	0	0	0	0	0	0	0	0	0	0	0	0	0	0	0	0	0	0	0	0	0	0	0	0	0	0	0
8005	CO	Arapahoe County	644560	0	0	0	0	0	0	0	0	0	0	0	0	0	0	0	0	0	0	0	0	0	0	0	0	0	0	0	0	0	0	0	0	0	0	0	0	0	0	0	0	0	0	0	0	0	0
8031	CO	City and County of Denver	705576	0	0	0	0	0	0	0	0	0	0	0	0	0	0	0	0	0	0	0	0	0	0	0	0	0	0	0	0	0	0	0	0	0	0	0	0	0	0	0	0	0	0	0	0	0	0
8041	CO	El Paso County	698974	0	0	0	0	0	0	0	0	0	0	0	0	0	0	0	0	0	0	0	0	0	0	0	0	0	0	0	0	0	0	0	0	0	0	0	0	0	0	0	0	0	0	0	0	0	0
11001	DC	District of Columbia	692683	0	0	0	0	0	0	0	0	0	0	0	0	0	0	0	0	0	0	0	0	0	0	0	0	0	0	0	0	0	0	0	0	0	0	0	0	0	0	0	0	0	0	0	0	0	0
12031	FL	Duval County	936186	0	0	0	0	0	0	0	0	0	0	0	0	0	0	0	0	0	0	0	0	0	0	0	0	0	0	0	0	0	0	0	0	0	0	0	0	0	0	0	0	0	0	0	0	0	0
12057	FL	Hillsborough County	1422278	0	0	0	0	0	0	0	0	0	0	0	0	0	0	0	0	0	0	0	0	0	0	0	0	0	0	0	0	0	0	0	0	0	0	0	0	0	0	0	0	0	0	0	0	0	0
12086	FL	Miami-Dade County	2699428	0	0	0	0	0	0	0	0	0	0	0	0	0	0	0	0	0	0	0	0	0	0	0	0	0	0	0	0	0	0	0	0	0	0	0	0	0	0	0	0	0	0	0	0	0	0
12095	FL	Orange County	1349746	0	0	0	0	0	0	0	0	0	0	0	0	0	0	0	0	0	0	0	0	0	0	0	0	0	0	0	0	0	0	0	0	0	0	0	0	0	0	0	0	0	0	0	0	0	0
12103	FL	Pinellas County	964666	0	0	0	0	0	0	0	0	0	0	0	0	0	0	0	0	0	0	0	0	0	0	0	0	0	0	0	0	0	0	0	0	0	0	0	0	0	0	0	0	0	0	0	0	0	0
13121	GA	Fulton County	1036200	0	0	0	0	0	0	0	0	0	0	0	0	0	0	0	0	0	0	0	0	0	0	0	0	0	0	0	0	0	0	0	0	0	0	0	0	0	0	0	0	0	0	0	0	0	0
15003	HI	City and County of Honolulu	984821	0	0	0	0	0	0	0	0	0	0	0	0	0	0	0	0	0	0	0	0	0	0	0	0	0	0	0	0	0	0	0	0	0	0	0	0	0	0	0	0	0	0	0	0	0	0
16001	ID	Ada County	456849	0	0	0	0	0	0	0	0	0	0	0	0	0	0	0	0	0	0	0	0	0	0	0	0	0	0	0	0	0	0	0	0	0	0	0	0	0	0	0	0	0	0	0	0	0	0
17031	IL	Cook County	5198275	0	0	0	0	0	0	0	0	0	0	0	0	0	0	0	0	0	0	0	0	0	0	0	0	0	0	0	0	0	0	0	0	0	0	0	0	0	0	0	0	0	0	0	0	0	0
18003	IN	Allen County	372575	0	0	0	0	0	0	0	0	0	0	0	0	0	0	0	0	0	0	0	0	0	0	0	0	0	0	0	0	0	0	0	0	0	0	0	0	0	0	0	0	0	0	0	0	0	0
18097	IN	Marion County	951869	0	0	0	0	0	0	0	0	0	0	0	0	0	0	0	0	0	0	0	0	0	0	0	0	0	0	0	0	0	0	0	0	0	0	0	0	0	0	0	0	0	0	0	0	0	0
20173	KS	Sedgwick County	513375	0	0	0	0	0	0	0	0	0	0	0	0	0	0	0	0	0	0	0	0	0	0	0	0	0	0	0	0	0	0	0	0	0	0	0	0	0	0	0	0	0	0	0	0	0	0
21067	KY	Fayette County	320601	0	0	0	0	0	0	0	0	0	0	0	0	0	0	0	0	0	0	0	0	0	0	0	0	0	0	0	0	0	0	0	0	0	0	0	0	0	0	0	0	0	0	0	0	0	0
22033	LA	East Baton Rouge Parish	443763	0	0	0	0	0	0	0	0	0	0	0	0	0	0	0	0	0	0	0	0	0	0	0	0	0	0	0	0	0	0	0	0	0	0	0	0	0	0	0	0	0	0	0	0	0	0
22071	LA	Orleans Parish	390845	0	0	0	0	0	0	0	0	0	0	0	0	0	0	0	0	0	0	0	0	0	0	0	0	0	0	0	0	0	0	0	0	0	0	0	0	0	0	0	0	0	0	0	0	0	0
24510	MD	Baltimore City	609032	0	0	0	0	0	0	0	0	0	0	0	0	0	0	0	0	0	0	0	0	0	0	0	0	0	0	0	0	0	0	0	0	0	0	0	0	0	0	0	0	0	0	0	0	0	0
25025	MA	Suffolk County	796605	0	0	0	0	0	0	0	0	0	0	0	0	0	0	0	0	0	0	0	0	0	0	0	0	0	0	0	0	0	0	0	0	0	0	0	0	0	0	0	0	0	0	0	0	0	0
26163	MI	Wayne County	1757299	0	0	0	0	0	0	0	0	0	0	0	0	0	0	0	0	0	0	0	0	0	0	0	0	0	0	0	0	0	0	0	0	0	0	0	0	0	0	0	0	0	0	0	0	0	0
27053	MN	Hennepin County	1245837	0	0	0	0	0	0	0	0	0	0	0	0	0	0	0	0	0	0	0	0	0	0	0	0	0	0	0	0	0	0	0	0	0	0	0	0	0	0	0	0	0	0	0	0	0	0
27123	MN	Ramsey County	544442	0	0	0	0	0	0	0	0	0	0	0	0	0	0	0	0	0	0	0	0	0	0	0	0	0	0	0	0	0	0	0	0	0	0	0	0	0	0	0	0	0	0	0	0	0	0
29095	MO	Jackson County	696216	0	0	0	0	0	0	0	0	0	0	0	0	0	0	0	0	0	0	0	0	0	0	0	0	0	0	0	0	0	0	0	0	0	0	0	0	0	0	0	0	0	0	0	0	0	0
29510	MO	City of St. Louis	308174	0	0	0	0	0	0	0	0	0	0	0	0	0	0	0	0	0	0	0	0	0	0	0	0	0	0	0	0	0	0	0	0	0	0	0	0	0	0	0	0	0	0	0	0	0	0
31055	NE	Douglas County	560617	0	0	0	0	0	0	0	0	0	0	0	0	0	0	0	0	0	0	0	0	0	0	0	0	0	0	0	0	0	0	0	0	0	0	0	0	0	0	0	0	0	0	0	0	0	0
31109	NE	Lancaster County	313158	0	0	0	0	0	0	0	0	0	0	0	0	0	0	0	0	0	0	0	0	0	0	0	0	0	0	0	0	0	0	0	0	0	0	0	0	0	0	0	0	0	0	0	0	0	0
32003	NV	Clark County	2182004	0	0	0	0	0	0	0	0	0	0	0	0	0	0	0	0	0	0	0	0	0	0	0	0	0	0	0	0	0	0	0	0	0	0	0	0	0	0	0	0	0	0	0	0	0	0
32031	NV	Washoe County	456936	0	0	0	0	0	0	0	0	0	0	0	0	0	0	0	0	0	0	0	0	0	0	0	0	0	0	0	0	0	0	0	0	0	0	0	0	0	0	0	0	0	0	0	0	0	0
34013	NJ	Essex County	795404	0	0	0	0	0	0	0	0	0	0	0	0	0	0	0	0	0	0	0	0	0	0	0	0	0	0	0	0	0	0	0	0	0	0	0	0	0	0	0	0	0	0	0	0	0	0
34017	NJ	Hudson County	670046	0	0	0	0	0	0	0	0	0	0	0	0	0	0	0	0	0	0	0	0	0	0	0	0	0	0	0	0	0	0	0	0	0	0	0	0	0	0	0	0	0	0	0	0	0	0
35001	NM	Bernalillo County	677858	0	0	0	0	0	0	0	0	0	0	0	0	0	0	0	0	0	0	0	0	0	0	0	0	0	0	0	0	0	0	0	0	0	0	0	0	0	0	0	0	0	0	0	0	0	0
36029	NY	Erie County	919355	0	0	0	0	0	0	0	0	0	0	0	0	0	0	0	0	0	0	0	0	0	0	0	0	0	0	0	0	0	0	0	0	0	0	0	0	0	0	0	0	0	0	0	0	0	0
36055	NY	Monroe County	743341	0	0	0	0	0	0	0	0	0	0	0	0	0	0	0	0	0	0	0	0	0	0	0	0	0	0	0	0	0	0	0	0	0	0	0	0	0	0	0	0	0	0	0	0	0	0
36059	NY	Nassau County	1356509	0	0	0	0	0	0	0	0	0	0	0	0	0	0	0	0	0	0	0	0	0	0	0	0	0	0	0	0	0	0	0	0	0	0	0	0	0	0	0	0	0	0	0	0	0	0
36061	NY	New York County	1631993	0	0	0	0	0	0	0	0	0	0	0	0	0	0	0	0	0	0	0	0	0	0	0	0	0	0	0	0	0	0	0	0	0	0	0	0	0	0	0	0	0	0	0	0	0	0
36103	NY	Suffolk County	1483832	0	0	0	0	0	0	0	0	0	0	0	0	0	0	0	0	0	0	0	0	0	0	0	0	0	0	0	0	0	0	0	0	0	0	0	0	0	0	0	0	0	0	0	0	0	0
37063	NC	Durham County	311848	0	0	0	0	0	0	0	0	0	0	0	0	0	0	0	0	0	0	0	0	0	0	0	0	0	0	0	0	0	0	0	0	0	0	0	0	0	0	0	0	0	0	0	0	0	0
37081	NC	Guilford County	527868	0	0	0	0	0	0	0	0	0	0	0	0	0	0	0	0	0	0	0	0	0	0	0	0	0	0	0	0	0	0	0	0	0	0	0	0	0	0	0	0	0	0	0	0	0	0
37119	NC	Mecklenburg County	1074475	0	0	0	0	0	0	0	0	0	0	0	0	0	0	0	0	0	0	0	0	0	0	0	0	0	0	0	0	0	0	0	0	0	0	0	0	0	0	0	0	0	0	0	0	0	0
37183	NC	Wake County	1069079	0	0	0	0	0	0	0	0	0	0	0	0	0	0	0	0	0	0	0	0	0	0	0	0	0	0	0	0	0	0	0	0	0	0	0	0	0	0	0	0	0	0	0	0	0	0
39035	OH	Cuyahoga County	1247451	0	0	0	0	0	0	0	0	0	0	0	0	0	0	0	0	0	0	0	0	0	0	0	0	0	0	0	0	0	0	0	0	0	0	0	0	0	0	0	0	0	0	0	0	0	0
39049	OH	Franklin County	1290360	0	0	0	0	0	0	0	0	0	0	0	0	0	0	0	0	0	0	0	0	0	0	0	0	0	0	0	0	0	0	0	0	0	0	0	0	0	0	0	0	0	0	0	0	0	0
39061	OH	Hamilton County	813589	0	0	0	0	0	0	0	0	0	0	0	0	0	0	0	0	0	0	0	0	0	0	0	0	0	0	0	0	0	0	0	0	0	0	0	0	0	0	0	0	0	0	0	0	0	0
39095	OH	Lucas County	431102	0	0	0	0	0	0	0	0	0	0	0	0	0	0	0	0	0	0	0	0	0	0	0	0	0	0	0	0	0	0	0	0	0	0	0	0	0	0	0	0	0	0	0	0	0	0
39153	OH	Summit County	541334	0	0	0	0	0	0	0	0	0	0	0	0	0	0	0	0	0	0	0	0	0	0	0	0	0	0	0	0	0	0	0	0	0	0	0	0	0	0	0	0	0	0	0	0	0	0
40109	OK	Oklahoma County	787216	0	0	0	0	0	0	0	0	0	0	0	0	0	0	0	0	0	0	0	0	0	0	0	0	0	0	0	0	0	0	0	0	0	0	0	0	0	0	0	0	0	0	0	0	0	0
40143	OK	Tulsa County	646419	0	0	0	0	0	0	0	0	0	0	0	0	0	0	0	0	0	0	0	0	0	0	0	0	0	0	0	0	0	0	0	0	0	0	0	0	0	0	0	0	0	0	0	0	0	0
41051	OR	Multnomah County	804606	0	0	0	0	0	0	0	0	0	0	0	0	0	0	0	0	0	0	0	0	0	0	0	0	0	0	0	0	0	0	0	0	0	0	0	0	0	0	0	0	0	0	0	0	0	0
42003	PA	Allegheny County	1221744	0	0	0	0	0	0	0	0	0	0	0	0	0	0	0	0	0	0	0	0	0	0	0	0	0	0	0	0	0	0	0	0	0	0	0	0	0	0	0	0	0	0	0	0	0	0
42101	PA	Philadelphia County	1579075	0	0	0	0	0	0	0	0	0	0	0	0	0	0	0	0	0	0	0	0	0	0	0	0	0	0	0	0	0	0	0	0	0	0	0	0	0	0	0	0	0	0	0	0	0	0
47037	TN	Davidson County	687488	0	0	0	0	0	0	0	0	0	0	0	0	0	0	0	0	0	0	0	0	0	0	0	0	0	0	0	0	0	0	0	0	0	0	0	0	0	0	0	0	0	0	0	0	0	0
47157	TN	Shelby County	936374	0	0	0	0	0	0	0	0	0	0	0	0	0	0	0	0	0	0	0	0	0	0	0	0	0	0	0	0	0	0	0	0	0	0	0	0	0	0	0	0	0	0	0	0	0	0
48029	TX	Bexar County	1952843	0	0	0	0	0	0	0	0	0	0	0	0	0	0	0	0	0	0	0	0	0	0	0	0	0	0	0	0	0	0	0	0	0	0	0	0	0	0	0	0	0	0	0	0	0	0
48085	TX	Collin County	973977	0	0	0	0	0	0	0	0	0	0	0	0	0	0	0	0	0	0	0	0	0	0	0	0	0	0	0	0	0	0	0	0	0	0	0	0	0	0	0	0	0	0	0	0	0	0
48113	TX	Dallas County	2606868	0	0	0	0	0	0	0	0	0	0	0	0	0	0	0	0	0	0	0	0	0	0	0	0	0	0	0	0	0	0	0	0	0	0	0	0	0	0	0	0	0	0	0	0	0	0
48141	TX	El Paso County	836062	0	0	0	0	0	0	0	0	0	0	0	0	0	0	0	0	0	0	0	0	0	0	0	0	0	0	0	0	0	0	0	0	0	0	0	0	0	0	0	0	0	0	0	0	0	0
48201	TX	Harris County	4646630	0	0	0	0	0	0	0	0	0	0	0	0	0	0	0	0	0	0	0	0	0	0	0	0	0	0	0	0	0	0	0	0	0	0	0	0	0	0	0	0	0	0	0	0	0	0
48303	TX	Lubbock County	304808	0	0	0	0	0	0	0	0	0	0	0	0	0	0	0	0	0	0	0	0	0	0	0	0	0	0	0	0	0	0	0	0	0	0	0	0	0	0	0	0	0	0	0	0	0	0
48355	TX	Nueces County	361540	0	0	0	0	0	0	0	0	0	0	0	0	0	0	0	0	0	0	0	0	0	0	0	0	0	0	0	0	0	0	0	0	0	0	0	0	0	0	0	0	0	0	0	0	0	0
48439	TX	Tarrant County	2049770	0	0	0	0	0	0	0	0	0	0	0	0	0	0	0	0	0	0	0	0	0	0	0	0	0	0	0	0	0	0	0	0	0	0	0	0	0	0	0	0	0	0	0	0	0	0
48453	TX	Travis County	1226805	0	0	0	0	0	0	0	0	0	0	0	0	0	0	0	0	0	0	0	0	0	0	0	0	0	0	0	0	0	0	0	0	0	0	0	0	0	0	0	0	0	0	0	0	0	0
48479	TX	Webb County	273526	0	0	0	0	0	0	0	0	0	0	0	0	0	0	0	0	0	0	0	0	0	0	0	0	0	0	0	0	0	0	0	0	0	0	0	0	0	0	0	0	0	0	0	0	0	0
51013	VA	Arlington County	233464	0	0	0	0	0	0	0	0	0	0	0	0	0	0	0	0	0	0	0	0	0	0	0	0	0	0	0	0	0	0	0	0	0	0	0	0	0	0	0	0	0	0	0	0	0	0
51550	VA	City of Chesapeake	239982	0	0	0	0	0	0	0	0	0	0	0	0	0	0	0	0	0	0	0	0	0	0	0	0	0	0	0	0	0	0	0	0	0	0	0	0	0	0	0	0	0	0	0	0	0	0
51710	VA	City of Norfolk	244601	0	0	0	0	0	0	0	0	0	0	0	0	0	0	0	0	0	0	0	0	0	0	0	0	0	0	0	0	0	0	0	0	0	0	0	0	0	0	0	0	0	0	0	0	0	0
51810	VA	City of Virginia Beach	450201	0	0	0	0	0	0	0	0	0	0	0	0	0	0	0	0	0	0	0	0	0	0	0	0	0	0	0	0	0	0	0	0	0	0	0	0	0	0	0	0	0	0	0	0	0	0
53033	WA	King County	2195502	0	0	0	0	0	0	0	0	0	0	0	0	0	0	0	0	0	0	0	0	0	0	0	0	0	0	0	0	0	0	0	0	0	0	0	0	0	0	4.55477e-07	4.55477e-07	2.27738e-06	2.73286e-06	4.09929e-06	4.55477e-06	5.46572e-06	6.83215e-06
55025	WI	Dane County	536078	0	0	0	0	0	0	0	0	0	0	0	0	0	0	0	0	0	0	0	0	0	0	0	0	0	0	0	0	0	0	0	0	0	0	0	0	0	0	0	0	0	0	0	0	0	0
55079	WI	Milwaukee County	951226	0	0	0	0	0	0	0	0	0	0	0	0	0	0	0	0	0	0	0	0	0	0	0	0	0	0	0	0	0	0	0	0	0	0	0	0	0	0	0	0	0	0	0	0	0	0
[truncated: 381 more columns]

## Sheet: model_deathstoinfections
FIPS	State	County	2020-01-22	2020-01-23	2020-01-24	2020-01-25	2020-01-26	2020-01-27	2020-01-28	2020-01-29	2020-01-30	2020-01-31	2020-02-01	2020-02-02	2020-02-03	2020-02-04	2020-02-05	2020-02-06	2020-02-07	2020-02-08	2020-02-09	2020-02-10	2020-02-11	2020-02-12	2020-02-13	2020-02-14	2020-02-15	2020-02-16	2020-02-17	2020-02-18	2020-02-19	2020-02-20	2020-02-21	2020-02-22	2020-02-23	2020-02-24	2020-02-25	2020-02-26	2020-02-27	2020-02-28	2020-02-29	2020-03-01	2020-03-02	2020-03-03	2020-03-04	2020-03-05	2020-03-06	2020-03-07	2020-03-08
1073	AL	Jefferson County	0	0	0	0	0	0	0	0	0	0	0	0	0	0	0	0	0	0	0	0	0	0	0	0	0	0	0	0	0	0	0	0	0	0	0	0	0	0	0	0	0	0	0	0	0	0	0
1101	AL	Montgomery County	0	0	0	0	0	0	0	0	0	0	0	0	0	0	0	0	0	0	0	0	0	0	0	0	0	0	0	0	0	0	0	0	0	0	0	0	0	0	0	0	0	0	0	0	0	0	0
2020	AK	Municipality of Anchorage	0	0	0	0	0	0	0	0	0	0	0	0	0	0	0	0	0	0	0	0	0	0	0	0	0	0	0	0	0	0	0	0	0	0	0	0	0	0	0	0	0	0	0	0	0	0	0
4013	AZ	Maricopa County	0	0	0	0	0	0	0	0	0	0	0	0	0	0	0	0	0	0	0	0	0	0	0	0	0	0	0	0	0	0	0	0	0	0	0	0	0	0	0	0	0	0	0	0	0	0	0
4019	AZ	Pima County	0	0	0	0	0	0	0	0	0	0	0	0	0	0	0	0	0	0	0	0	0	0	0	0	0	0	0	0	0	0	0	0	0	0	0	0	0	0	0	0	0	0	0	0	0	0	0
6001	CA	Alameda County	0	0	0	0	0	0	0	0	0	0	0	0	0	0	0	0	0	0	0	0	0	0	0	0	0	0	0	0	0	0	0	0	0	0	0	0	0	0	0	0	0	0	0	0	0	0	0
6019	CA	Fresno County	0	0	0	0	0	0	0	0	0	0	0	0	0	0	0	0	0	0	0	0	0	0	0	0	0	0	0	0	0	0	0	0	0	0	0	0	0	0	0	0	0	0	0	0	0	0	0
6029	CA	Kern County	0	0	0	0	0	0	0	0	0	0	0	0	0	0	0	0	0	0	0	0	0	0	0	0	0	0	0	0	0	0	0	0	0	0	0	0	0	0	0	0	0	0	0	0	0	0	0
6037	CA	Los Angeles County	0	0	0	0	0	0	0	0	0	0	0	0	0	0	0	0	0	0	0	0	0	0	0	0	0	0	0	0	0	0	0	0	0	0	0	0	0	0	0	0	0	0	0	0	0	0	0
6059	CA	Orange County	0	0	0	0	0	0	0	0	0	0	0	0	0	0	0	0	0	0	0	0	0	0	0	0	0	0	0	0	0	0	0	0	0	0	0	0	0	0	0	0	0	0	0	0	0	0	0
6065	CA	Riverside County	0	0	0	0	0	0	0	0	0	0	0	0	0	0	0	0	0	0	0	0	0	0	0	0	0	0	0	0	0	0	0	0	0	0	0	0	0	0	0	0	0	0	0	0	0	0	0
6067	CA	Sacramento County	0	0	0	0	0	0	0	0	0	0	0	0	0	0	0	0	0	0	0	0	0	0	0	0	0	0	0	0	0	0	0	0	0	0	0	0	0	0	0	0	0	0	0	0	0	0	0
6071	CA	San Bernardino County	0	0	0	0	0	0	0	0	0	0	0	0	0	0	0	0	0	0	0	0	0	0	0	0	0	0	0	0	0	0	0	0	0	0	0	0	0	0	0	0	0	0	0	0	0	0	0
6073	CA	San Diego County	0	0	0	0	0	0	0	0	0	0	0	0	0	0	0	0	0	0	0	0	0	0	0	0	0	0	0	0	0	0	0	0	0	0	0	0	0	0	0	0	0	0	0	0	0	0	0
6075	CA	City and County of San Francisco	0	0	0	0	0	0	0	0	0	0	0	0	0	0	0	0	0	0	0	0	0	0	0	0	0	0	0	0	0	0	0	0	0	0	0	0	0	0	0	0	0	0	0	0	0	0	0
6077	CA	San Joaquin County	0	0	0	0	0	0	0	0	0	0	0	0	0	0	0	0	0	0	0	0	0	0	0	0	0	0	0	0	0	0	0	0	0	0	0	0	0	0	0	0	0	0	0	0	0	0	0
6085	CA	Santa Clara County	0	0	0	0	0	0	0	0	0	0	0	0	0	0	0	0.5	0.5	0.5	0.5	0.5	0.5	0.5	0.5	0.5	0.5	0.5	1	0.666667	0.666667	0.666667	0.5	0.5	0.5	0.4	0.4	0.285714	0.285714	0.222222	0.153846	0.153846	0.111111	0.1	0.0833333	0.0645161	0.075	0.0612245	0.0566038
6099	CA	Stanislaus County	0	0	0	0	0	0	0	0	0	0	0	0	0	0	0	0	0	0	0	0	0	0	0	0	0	0	0	0	0	0	0	0	0	0	0	0	0	0	0	0	0	0	0	0	0	0	0
8005	CO	Arapahoe County	0	0	0	0	0	0	0	0	0	0	0	0	0	0	0	0	0	0	0	0	0	0	0	0	0	0	0	0	0	0	0	0	0	0	0	0	0	0	0	0	0	0	0	0	0	0	0
8031	CO	City and County of Denver	0	0	0	0	0	0	0	0	0	0	0	0	0	0	0	0	0	0	0	0	0	0	0	0	0	0	0	0	0	0	0	0	0	0	0	0	0	0	0	0	0	0	0	0	0	0	0
8041	CO	El Paso County	0	0	0	0	0	0	0	0	0	0	0	0	0	0	0	0	0	0	0	0	0	0	0	0	0	0	0	0	0	0	0	0	0	0	0	0	0	0	0	0	0	0	0	0	0	0	0
11001	DC	District of Columbia	0	0	0	0	0	0	0	0	0	0	0	0	0	0	0	0	0	0	0	0	0	0	0	0	0	0	0	0	0	0	0	0	0	0	0	0	0	0	0	0	0	0	0	0	0	0	0
12031	FL	Duval County	0	0	0	0	0	0	0	0	0	0	0	0	0	0	0	0	0	0	0	0	0	0	0	0	0	0	0	0	0	0	0	0	0	0	0	0	0	0	0	0	0	0	0	0	0	0	0
12057	FL	Hillsborough County	0	0	0	0	0	0	0	0	0	0	0	0	0	0	0	0	0	0	0	0	0	0	0	0	0	0	0	0	0	0	0	0	0	0	0	0	0	0	0	0	0	0	0	0	0	0	0
12086	FL	Miami-Dade County	0	0	0	0	0	0	0	0	0	0	0	0	0	0	0	0	0	0	0	0	0	0	0	0	0	0	0	0	0	0	0	0	0	0	0	0	0	0	0	0	0	0	0	0	0	0	0
12095	FL	Orange County	0	0	0	0	0	0	0	0	0	0	0	0	0	0	0	0	0	0	0	0	0	0	0	0	0	0	0	0	0	0	0	0	0	0	0	0	0	0	0	0	0	0	0	0	0	0	0
12103	FL	Pinellas County	0	0	0	0	0	0	0	0	0	0	0	0	0	0	0	0	0	0	0	0	0	0	0	0	0	0	0	0	0	0	0	0	0	0	0	0	0	0	0	0	0	0	0	0	0	0	0
13121	GA	Fulton County	0	0	0	0	0	0	0	0	0	0	0	0	0	0	0	0	0	0	0	0	0	0	0	0	0	0	0	0	0	0	0	0	0	0	0	0	0	0	0	0	0	0	0	0	0	0	0
15003	HI	City and County of Honolulu	0	0	0	0	0	0	0	0	0	0	0	0	0	0	0	0	0	0	0	0	0	0	0	0	0	0	0	0	0	0	0	0	0	0	0	0	0	0	0	0	0	0	0	0	0	0	0
16001	ID	Ada County	0	0	0	0	0	0	0	0	0	0	0	0	0	0	0	0	0	0	0	0	0	0	0	0	0	0	0	0	0	0	0	0	0	0	0	0	0	0	0	0	0	0	0	0	0	0	0
17031	IL	Cook County	0	0	0	0	0	0	0	0	0	0	0	0	0	0	0	0	0	0	0	0	0	0	0	0	0	0	0	0	0	0	0	0	0	0	0	0	0	0	0	0	0	0	0	0	0	0	0
18003	IN	Allen County	0	0	0	0	0	0	0	0	0	0	0	0	0	0	0	0	0	0	0	0	0	0	0	0	0	0	0	0	0	0	0	0	0	0	0	0	0	0	0	0	0	0	0	0	0	0	0
18097	IN	Marion County	0	0	0	0	0	0	0	0	0	0	0	0	0	0	0	0	0	0	0	0	0	0	0	0	0	0	0	0	0	0	0	0	0	0	0	0	0	0	0	0	0	0	0	0	0	0	0
20173	KS	Sedgwick County	0	0	0	0	0	0	0	0	0	0	0	0	0	0	0	0	0	0	0	0	0	0	0	0	0	0	0	0	0	0	0	0	0	0	0	0	0	0	0	0	0	0	0	0	0	0	0
21067	KY	Fayette County	0	0	0	0	0	0	0	0	0	0	0	0	0	0	0	0	0	0	0	0	0	0	0	0	0	0	0	0	0	0	0	0	0	0	0	0	0	0	0	0	0	0	0	0	0	0	0
22033	LA	East Baton Rouge Parish	0	0	0	0	0	0	0	0	0	0	0	0	0	0	0	0	0	0	0	0	0	0	0	0	0	0	0	0	0	0	0	0	0	0	0	0	0	0	0	0	0	0	0	0	0	0	0
22071	LA	Orleans Parish	0	0	0	0	0	0	0	0	0	0	0	0	0	0	0	0	0	0	0	0	0	0	0	0	0	0	0	0	0	0	0	0	0	0	0	0	0	0	0	0	0	0	0	0	0	0	0
24510	MD	Baltimore City	0	0	0	0	0	0	0	0	0	0	0	0	0	0	0	0	0	0	0	0	0	0	0	0	0	0	0	0	0	0	0	0	0	0	0	0	0	0	0	0	0	0	0	0	0	0	0
25025	MA	Suffolk County	0	0	0	0	0	0	0	0	0	0	0	0	0	0	0	0	0	0	0	0	0	0	0	0	0	0	0	0	0	0	0	0	0	0	0	0	0	0	0	0	0	0	0	0	0	0	0
26163	MI	Wayne County	0	0	0	0	0	0	0	0	0	0	0	0	0	0	0	0	0	0	0	0	0	0	0	0	0	0	0	0	0	0	0	0	0	0	0	0	0	0	0	0	0	0	0	0	0	0	0
27053	MN	Hennepin County	0	0	0	0	0	0	0	0	0	0	0	0	0	0	0	0	0	0	0	0	0	0	0	0	0	0	0	0	0	0	0	0	0	0	0	0	0	0	0	0	0	0	0	0	0	0	0
27123	MN	Ramsey County	0	0	0	0	0	0	0	0	0	0	0	0	0	0	0	0	0	0	0	0	0	0	0	0	0	0	0	0	0	0	0	0	0	0	0	0	0	0	0	0	0	0	0	0	0	0	0
29095	MO	Jackson County	0	0	0	0	0	0	0	0	0	0	0	0	0	0	0	0	0	0	0	0	0	0	0	0	0	0	0	0	0	0	0	0	0	0	0	0	0	0	0	0	0	0	0	0	0	0	0
29510	MO	City of St. Louis	0	0	0	0	0	0	0	0	0	0	0	0	0	0	0	0	0	0	0	0	0	0	0	0	0	0	0	0	0	0	0	0	0	0	0	0	0	0	0	0	0	0	0	0	0	0	0
31055	NE	Douglas County	0	0	0	0	0	0	0	0	0	0	0	0	0	0	0	0	0	0	0	0	0	0	0	0	0	0	0	0	0	0	0	0	0	0	0	0	0	0	0	0	0	0	0	0	0	0	0
31109	NE	Lancaster County	0	0	0	0	0	0	0	0	0	0	0	0	0	0	0	0	0	0	0	0	0	0	0	0	0	0	0	0	0	0	0	0	0	0	0	0	0	0	0	0	0	0	0	0	0	0	0
32003	NV	Clark County	0	0	0	0	0	0	0	0	0	0	0	0	0	0	0	0	0	0	0	0	0	0	0	0	0	0	0	0	0	0	0	0	0	0	0	0	0	0	0	0	0	0	0	0	0	0	0
32031	NV	Washoe County	0	0	0	0	0	0	0	0	0	0	0	0	0	0	0	0	0	0	0	0	0	0	0	0	0	0	0	0	0	0	0	0	0	0	0	0	0	0	0	0	0	0	0	0	0	0	0
34013	NJ	Essex County	0	0	0	0	0	0	0	0	0	0	0	0	0	0	0	0	0	0	0	0	0	0	0	0	0	0	0	0	0	0	0	0	0	0	0	0	0	0	0	0	0	0	0	0	0	0	0
34017	NJ	Hudson County	0	0	0	0	0	0	0	0	0	0	0	0	0	0	0	0	0	0	0	0	0	0	0	0	0	0	0	0	0	0	0	0	0	0	0	0	0	0	0	0	0	0	0	0	0	0	0
35001	NM	Bernalillo County	0	0	0	0	0	0	0	0	0	0	0	0	0	0	0	0	0	0	0	0	0	0	0	0	0	0	0	0	0	0	0	0	0	0	0	0	0	0	0	0	0	0	0	0	0	0	0
36029	NY	Erie County	0	0	0	0	0	0	0	0	0	0	0	0	0	0	0	0	0	0	0	0	0	0	0	0	0	0	0	0	0	0	0	0	0	0	0	0	0	0	0	0	0	0	0	0	0	0	0
36055	NY	Monroe County	0	0	0	0	0	0	0	0	0	0	0	0	0	0	0	0	0	0	0	0	0	0	0	0	0	0	0	0	0	0	0	0	0	0	0	0	0	0	0	0	0	0	0	0	0	0	0
36059	NY	Nassau County	0	0	0	0	0	0	0	0	0	0	0	0	0	0	0	0	0	0	0	0	0	0	0	0	0	0	0	0	0	0	0	0	0	0	0	0	0	0	0	0	0	0	0	0	0	0	0
36061	NY	New York County	0	0	0	0	0	0	0	0	0	0	0	0	0	0	0	0	0	0	0	0	0	0	0	0	0	0	0	0	0	0	0	0	0	0	0	0	0	0	0	0	0	0	0	0	0	0	0
36103	NY	Suffolk County	0	0	0	0	0	0	0	0	0	0	0	0	0	0	0	0	0	0	0	0	0	0	0	0	0	0	0	0	0	0	0	0	0	0	0	0	0	0	0	0	0	0	0	0	0	0	0
37063	NC	Durham County	0	0	0	0	0	0	0	0	0	0	0	0	0	0	0	0	0	0	0	0	0	0	0	0	0	0	0	0	0	0	0	0	0	0	0	0	0	0	0	0	0	0	0	0	0	0	0
37081	NC	Guilford County	0	0	0	0	0	0	0	0	0	0	0	0	0	0	0	0	0	0	0	0	0	0	0	0	0	0	0	0	0	0	0	0	0	0	0	0	0	0	0	0	0	0	0	0	0	0	0
37119	NC	Mecklenburg County	0	0	0	0	0	0	0	0	0	0	0	0	0	0	0	0	0	0	0	0	0	0	0	0	0	0	0	0	0	0	0	0	0	0	0	0	0	0	0	0	0	0	0	0	0	0	0
37183	NC	Wake County	0	0	0	0	0	0	0	0	0	0	0	0	0	0	0	0	0	0	0	0	0	0	0	0	0	0	0	0	0	0	0	0	0	0	0	0	0	0	0	0	0	0	0	0	0	0	0
39035	OH	Cuyahoga County	0	0	0	0	0	0	0	0	0	0	0	0	0	0	0	0	0	0	0	0	0	0	0	0	0	0	0	0	0	0	0	0	0	0	0	0	0	0	0	0	0	0	0	0	0	0	0
39049	OH	Franklin County	0	0	0	0	0	0	0	0	0	0	0	0	0	0	0	0	0	0	0	0	0	0	0	0	0	0	0	0	0	0	0	0	0	0	0	0	0	0	0	0	0	0	0	0	0	0	0
39061	OH	Hamilton County	0	0	0	0	0	0	0	0	0	0	0	0	0	0	0	0	0	0	0	0	0	0	0	0	0	0	0	0	0	0	0	0	0	0	0	0	0	0	0	0	0	0	0	0	0	0	0
39095	OH	Lucas County	0	0	0	0	0	0	0	0	0	0	0	0	0	0	0	0	0	0	0	0	0	0	0	0	0	0	0	0	0	0	0	0	0	0	0	0	0	0	0	0	0	0	0	0	0	0	0
39153	OH	Summit County	0	0	0	0	0	0	0	0	0	0	0	0	0	0	0	0	0	0	0	0	0	0	0	0	0	0	0	0	0	0	0	0	0	0	0	0	0	0	0	0	0	0	0	0	0	0	0
40109	OK	Oklahoma County	0	0	0	0	0	0	0	0	0	0	0	0	0	0	0	0	0	0	0	0	0	0	0	0	0	0	0	0	0	0	0	0	0	0	0	0	0	0	0	0	0	0	0	0	0	0	0
40143	OK	Tulsa County	0	0	0	0	0	0	0	0	0	0	0	0	0	0	0	0	0	0	0	0	0	0	0	0	0	0	0	0	0	0	0	0	0	0	0	0	0	0	0	0	0	0	0	0	0	0	0
41051	OR	Multnomah County	0	0	0	0	0	0	0	0	0	0	0	0	0	0	0	0	0	0	0	0	0	0	0	0	0	0	0	0	0	0	0	0	0	0	0	0	0	0	0	0	0	0	0	0	0	0	0
42003	PA	Allegheny County	0	0	0	0	0	0	0	0	0	0	0	0	0	0	0	0	0	0	0	0	0	0	0	0	0	0	0	0	0	0	0	0	0	0	0	0	0	0	0	0	0	0	0	0	0	0	0
42101	PA	Philadelphia County	0	0	0	0	0	0	0	0	0	0	0	0	0	0	0	0	0	0	0	0	0	0	0	0	0	0	0	0	0	0	0	0	0	0	0	0	0	0	0	0	0	0	0	0	0	0	0
47037	TN	Davidson County	0	0	0	0	0	0	0	0	0	0	0	0	0	0	0	0	0	0	0	0	0	0	0	0	0	0	0	0	0	0	0	0	0	0	0	0	0	0	0	0	0	0	0	0	0	0	0
47157	TN	Shelby County	0	0	0	0	0	0	0	0	0	0	0	0	0	0	0	0	0	0	0	0	0	0	0	0	0	0	0	0	0	0	0	0	0	0	0	0	0	0	0	0	0	0	0	0	0	0	0
48029	TX	Bexar County	0	0	0	0	0	0	0	0	0	0	0	0	0	0	0	0	0	0	0	0	0	0	0	0	0	0	0	0	0	0	0	0	0	0	0	0	0	0	0	0	0	0	0	0	0	0	0
48085	TX	Collin County	0	0	0	0	0	0	0	0	0	0	0	0	0	0	0	0	0	0	0	0	0	0	0	0	0	0	0	0	0	0	0	0	0	0	0	0	0	0	0	0	0	0	0	0	0	0	0
48113	TX	Dallas County	0	0	0	0	0	0	0	0	0	0	0	0	0	0	0	0	0	0	0	0	0	0	0	0	0	0	0	0	0	0	0	0	0	0	0	0	0	0	0	0	0	0	0	0	0	0	0
48141	TX	El Paso County	0	0	0	0	0	0	0	0	0	0	0	0	0	0	0	0	0	0	0	0	0	0	0	0	0	0	0	0	0	0	0	0	0	0	0	0	0	0	0	0	0	0	0	0	0	0	0
48201	TX	Harris County	0	0	0	0	0	0	0	0	0	0	0	0	0	0	0	0	0	0	0	0	0	0	0	0	0	0	0	0	0	0	0	0	0	0	0	0	0	0	0	0	0	0	0	0	0	0	0
48303	TX	Lubbock County	0	0	0	0	0	0	0	0	0	0	0	0	0	0	0	0	0	0	0	0	0	0	0	0	0	0	0	0	0	0	0	0	0	0	0	0	0	0	0	0	0	0	0	0	0	0	0
48355	TX	Nueces County	0	0	0	0	0	0	0	0	0	0	0	0	0	0	0	0	0	0	0	0	0	0	0	0	0	0	0	0	0	0	0	0	0	0	0	0	0	0	0	0	0	0	0	0	0	0	0
48439	TX	Tarrant County	0	0	0	0	0	0	0	0	0	0	0	0	0	0	0	0	0	0	0	0	0	0	0	0	0	0	0	0	0	0	0	0	0	0	0	0	0	0	0	0	0	0	0	0	0	0	0
48453	TX	Travis County	0	0	0	0	0	0	0	0	0	0	0	0	0	0	0	0	0	0	0	0	0	0	0	0	0	0	0	0	0	0	0	0	0	0	0	0	0	0	0	0	0	0	0	0	0	0	0
48479	TX	Webb County	0	0	0	0	0	0	0	0	0	0	0	0	0	0	0	0	0	0	0	0	0	0	0	0	0	0	0	0	0	0	0	0	0	0	0	0	0	0	0	0	0	0	0	0	0	0	0
51013	VA	Arlington County	0	0	0	0	0	0	0	0	0	0	0	0	0	0	0	0	0	0	0	0	0	0	0	0	0	0	0	0	0	0	0	0	0	0	0	0	0	0	0	0	0	0	0	0	0	0	0
51550	VA	City of Chesapeake	0	0	0	0	0	0	0	0	0	0	0	0	0	0	0	0	0	0	0	0	0	0	0	0	0	0	0	0	0	0	0	0	0	0	0	0	0	0	0	0	0	0	0	0	0	0	0
51710	VA	City of Norfolk	0	0	0	0	0	0	0	0	0	0	0	0	0	0	0	0	0	0	0	0	0	0	0	0	0	0	0	0	0	0	0	0	0	0	0	0	0	0	0	0	0	0	0	0	0	0	0
51810	VA	City of Virginia Beach	0	0	0	0	0	0	0	0	0	0	0	0	0	0	0	0	0	0	0	0	0	0	0	0	0	0	0	0	0	0	0	0	0	0	0	0	0	0	0	0	0	0	0	0	0	0	0
53033	WA	King County	0	0	0	0	0	0	0	0	0	0	0	0	0	0	0	0	0	0	0	0	0	0	0	0	0	0	0	0	0	0	0	0	0	0	0	0	0	0	0.166667	0.111111	0.357143	0.285714	0.290323	0.196078	0.206897	0.211268	0.204819
55025	WI	Dane County	0	0	0	0	0	0	0	0	0	0	0	0	0	0	0	0	0	0	0	0	0	0	0	0	0	0	0	0	0	0	0	0	0	0	0	0	0	0	0	0	0	0	0	0	0	0	0
55079	WI	Milwaukee County	0	0	0	0	0	0	0	0	0	0	0	0	0	0	0	0	0	0	0	0	0	0	0	0	0	0	0	0	0	0	0	0	0	0	0	0	0	0	0	0	0	0	0	0	0	0	0
[truncated: 380 more columns]

## Sheet: raw_census_demographic
Label	Jefferson County, Alabama!!Estimate	Jefferson County, Alabama!!Percent	Montgomery County, Alabama!!Estimate	Montgomery County, Alabama!!Percent	Anchorage Municipality, Alaska!!Estimate	Anchorage Municipality, Alaska!!Percent	Maricopa County, Arizona!!Estimate	Maricopa County, Arizona!!Percent	Pima County, Arizona!!Estimate	Pima County, Arizona!!Percent	Alameda County, California!!Estimate	Alameda County, California!!Percent	Fresno County, California!!Estimate	Fresno County, California!!Percent	Kern County, California!!Estimate	Kern County, California!!Percent	Los Angeles County, California!!Estimate	Los Angeles County, California!!Percent	Orange County, California!!Estimate	Orange County, California!!Percent	Riverside County, California!!Estimate	Riverside County, California!!Percent	Sacramento County, California!!Estimate	Sacramento County, California!!Percent	San Bernardino County, California!!Estimate	San Bernardino County, California!!Percent	San Diego County, California!!Estimate	San Diego County, California!!Percent	San Francisco County, California!!Estimate	San Francisco County, California!!Percent	San Joaquin County, California!!Estimate	San Joaquin County, California!!Percent	Santa Clara County, California!!Estimate	Santa Clara County, California!!Percent	Stanislaus County, California!!Estimate	Stanislaus County, California!!Percent	Arapahoe County, Colorado!!Estimate	Arapahoe County, Colorado!!Percent	Denver County, Colorado!!Estimate	Denver County, Colorado!!Percent	El Paso County, Colorado!!Estimate	El Paso County, Colorado!!Percent	District of Columbia, District of Columbia!!Estimate	District of Columbia, District of Columbia!!Percent	Duval County, Florida!!Estimate	Duval County, Florida!!Percent	Hillsborough County, Florida!!Estimate	Hillsborough County, Florida!!Percent	Miami-Dade County, Florida!!Estimate
SEX AND AGE
Total population	659680	659680	226941	226941	293531	293531	4328810	4328810	1027207	1027207	1656754	1656754	984521	984521	887641	887641	10081570	10081570	3168044	3168044	2411439	2411439	1524553	1524553	2149031	2149031	3316073	3316073	874961	874961	742603	742603	1927470	1927470	543194	543194	644560	644560	705576	705576	698974	698974	692683	692683	936186	936186	1422278	1422278	2699428
Male	312033	0.473	107049	0.472	149670	0.51	2140563	0.494	505666	0.492	814515	0.492	491146	0.499	454843	0.512	4969382	0.493	1563832	0.494	1200960	0.498	744997	0.489	1069766	0.498	1669515	0.503	446286	0.51	370152	0.498	974422	0.506	268871	0.495	318960	0.495	353311	0.501	352903	0.505	328644	0.474	454084	0.485	695072	0.489	1311459
Female	347647	0.527	119892	0.528	143861	0.49	2188247	0.506	521541	0.508	842239	0.508	493375	0.501	432798	0.488	5112188	0.507	1604212	0.506	1210479	0.502	779556	0.511	1079265	0.502	1646558	0.497	428675	0.49	372451	0.502	953048	0.494	274323	0.505	325600	0.505	352265	0.499	346071	0.495	364039	0.526	482102	0.515	727206	0.511	1387969
Sex ratio (males per 100 females)	89.8	(X)	89.3	(X)	104	(X)	97.8	(X)	97	(X)	96.7	(X)	99.5	(X)	105.1	(X)	97.2	(X)	97.5	(X)	99.2	(X)	95.6	(X)	99.1	(X)	101.4	(X)	104.1	(X)	99.4	(X)	102.2	(X)	98	(X)	98	(X)	100.3	(X)	102	(X)	90.3	(X)	94.2	(X)	95.6	(X)	94.5
Under 5 years	42520	0.064	15346	0.068	21197	0.072	278509	0.064	58325	0.057	96849	0.058	77711	0.079	70269	0.079	611485	0.061	187823	0.059	157599	0.065	99076	0.065	153784	0.072	209680	0.063	39536	0.045	52388	0.071	116508	0.06	39376	0.072	40412	0.063	42830	0.061	47167	0.067	45040	0.065	63375	0.068	87972	0.062	157980
5 to 9 years	41971	0.064	15031	0.066	20780	0.071	286828	0.066	60145	0.059	95280	0.058	77832	0.079	71414	0.08	596485	0.059	186384	0.059	168073	0.07	102000	0.067	158284	0.074	195758	0.059	31339	0.036	57536	0.077	117494	0.061	40607	0.075	42702	0.066	40467	0.057	47238	0.068	34261	0.049	58254	0.062	88483	0.062	146907
10 to 14 years	41809	0.063	14320	0.063	18457	0.063	302452	0.07	61258	0.06	96770	0.058	80556	0.082	74919	0.084	627199	0.062	205390	0.065	180144	0.075	101952	0.067	161928	0.075	199915	0.06	29842	0.034	58195	0.078	124086	0.064	42909	0.079	44405	0.069	36642	0.052	47286	0.068	28945	0.042	57710	0.062	89403	0.063	154732
15 to 19 years	41217	0.062	15072	0.066	18093	0.062	292371	0.068	68885	0.067	94065	0.057	72062	0.073	66060	0.074	641814	0.064	206633	0.065	177328	0.074	94860	0.062	158167	0.074	207980	0.063	30469	0.035	55603	0.075	114241	0.059	39333	0.072	39746	0.062	33940	0.048	48022	0.069	37440	0.054	54069	0.058	89696	0.063	156300
20 to 24 years	42420	0.064	16602	0.073	23134	0.079	289835	0.067	90790	0.088	101128	0.061	72223	0.073	67180	0.076	717692	0.071	213390	0.067	168426	0.07	98085	0.064	166248	0.077	256169	0.077	48445	0.055	51426	0.069	120183	0.062	37343	0.069	39408	0.061	42979	0.061	57146	0.082	52881	0.076	63144	0.067	92911	0.065	169415
25 to 34 years	95535	0.145	32909	0.145	51245	0.175	630096	0.146	130050	0.127	276019	0.167	150576	0.153	137412	0.155	1623246	0.161	456061	0.144	334925	0.139	238929	0.157	325532	0.151	545838	0.165	205361	0.235	103464	0.139	309599	0.161	78604	0.145	100383	0.156	162830	0.231	110682	0.158	161872	0.234	154153	0.165	217291	0.153	385096
35 to 44 years	83537	0.127	28318	0.125	38010	0.129	565006	0.131	116999	0.114	248230	0.15	122667	0.125	112260	0.126	1379814	0.137	412451	0.13	308273	0.128	201047	0.132	276105	0.128	441301	0.133	138126	0.158	96140	0.129	279571	0.145	68638	0.126	91892	0.143	111990	0.159	88233	0.126	102301	0.148	118636	0.127	194383	0.137	372333
45 to 54 years	81766	0.124	27766	0.122	36150	0.123	547001	0.126	114824	0.112	223026	0.135	110839	0.113	100951	0.114	1355625	0.134	449051	0.142	303594	0.126	193563	0.127	266119	0.124	415472	0.125	115305	0.132	91997	0.124	266848	0.138	65683	0.121	84608	0.131	81668	0.116	84198	0.12	76123	0.11	119680	0.128	192931	0.136	396911
55 to 59 years	43734	0.066	14751	0.065	19254	0.066	258246	0.06	63250	0.062	106831	0.064	54311	0.055	49090	0.055	629508	0.062	212979	0.067	145907	0.061	96266	0.063	128390	0.06	202994	0.061	50782	0.058	42578	0.057	120804	0.063	33647	0.062	40947	0.064	36131	0.051	43657	0.062	36739	0.053	63486	0.068	89263	0.063	178291
60 to 64 years	43386	0.066	13719	0.06	16338	0.056	236652	0.055	65320	0.064	94530	0.057	47967	0.049	43374	0.049	562724	0.056	182777	0.058	126595	0.052	89179	0.058	112513	0.052	186877	0.056	50775	0.058	40195	0.054	103962	0.054	27375	0.05	37946	0.059	34611	0.049	38234	0.055	33411	0.048	55236	0.059	81764	0.057	150557
65 to 74 years	59561	0.09	19379	0.085	20568	0.07	373691	0.086	112285	0.109	131979	0.08	68692	0.07	57162	0.064	758833	0.075	257618	0.081	193685	0.08	123276	0.081	147810	0.069	261738	0.079	73974	0.085	54930	0.074	141994	0.074	40856	0.075	51014	0.079	49238	0.07	53653	0.077	48154	0.07	78404	0.084	118339	0.083	229753
75 to 84 years	29471	0.045	10170	0.045	7627	0.026	194336	0.045	62024	0.06	63249	0.038	32889	0.033	26953	0.03	393364	0.039	135942	0.043	106789	0.044	58987	0.039	68535	0.032	131454	0.04	39276	0.045	26721	0.036	77225	0.04	20596	0.038	21631	0.034	21663	0.031	24326	0.035	24338	0.035	35852	0.038	56807	0.04	139097
85 years and over	12753	0.019	3558	0.016	2678	0.009	73787	0.017	23052	0.022	28798	0.017	16196	0.016	10597	0.012	183781	0.018	61545	0.019	40101	0.017	27333	0.018	25616	0.012	60897	0.018	21731	0.025	11430	0.015	34955	0.018	8227	0.015	9466	0.015	10587	0.015	9132	0.013	11178	0.016	14187	0.015	23035	0.016	62056
Median age (years)	37.7	(X)	36.4	(X)	33.6	(X)	36.4	(X)	38.5	(X)	37.6	(X)	32.2	(X)	31.6	(X)	36.5	(X)	38.1	(X)	35.6	(X)	36.2	(X)	33.3	(X)	35.8	(X)	38.2	(X)	34.3	(X)	37.1	(X)	34.1	(X)	36.6	(X)	34.5	(X)	34.2	(X)	34	(X)	36.2	(X)	37.2	(X)	39.9
Under 18 years	151177	0.229	53440	0.235	71876	0.245	1046061	0.242	217133	0.211	344027	0.208	280844	0.285	258089	0.291	2214760	0.22	704508	0.222	614149	0.255	363176	0.238	571568	0.266	722738	0.218	117546	0.134	202701	0.273	428382	0.222	147623	0.272	153589	0.238	139687	0.198	169876	0.243	123930	0.179	212052	0.227	319660	0.225	553263
16 years and over	525234	0.796	179440	0.791	229042	0.78	3402498	0.786	834998	0.813	1348945	0.814	732804	0.744	656416	0.74	8123894	0.806	2548382	0.804	1870395	0.776	1201259	0.788	1642850	0.764	2671935	0.806	769095	0.879	562701	0.758	1546443	0.802	411851	0.758	508272	0.789	578596	0.82	547794	0.784	579127	0.836	746181	0.797	1138370	0.8	2209841
18 years and over	508503	0.771	173501	0.765	221655	0.755	3282749	0.758	810074	0.789	1312727	0.792	703677	0.715	629552	0.709	7866810	0.78	2463536	0.778	1797290	0.745	1161377	0.762	1577463	0.734	2593335	0.782	757415	0.866	539902	0.727	1499088	0.778	395571	0.728	490971	0.762	565889	0.802	529098	0.757	568753	0.821	724134	0.773	1102618	0.775	2146165
21 years and over	483082	0.732	163894	0.722	210885	0.718	3110077	0.718	758529	0.738	1254209	0.757	661196	0.672	591765	0.667	7459543	0.74	2338821	0.738	1691618	0.701	1108264	0.727	1483113	0.69	2451094	0.739	737238	0.843	508256	0.684	1432970	0.743	372980	0.687	470632	0.73	544585	0.772	498766	0.714	535709	0.773	690119	0.737	1046818	0.736	2048939
62 years and over	127088	0.193	41377	0.182	39904	0.136	780138	0.18	236277	0.23	278239	0.168	144910	0.147	120250	0.135	1655973	0.164	557593	0.176	413397	0.171	261321	0.171	305051	0.142	562098	0.17	164483	0.188	115496	0.156	312704	0.162	85096	0.157	104346	0.162	102193	0.145	108548	0.155	103340	0.149	160193	0.171	243982	0.172	518641
65 years and over	101785	0.154	33107	0.146	30873	0.105	641814	0.148	197361	0.192	224026	0.135	117777	0.12	94712	0.107	1335978	0.133	455105	0.144	340575	0.141	209596	0.137	241961	0.113	454089	0.137	134981	0.154	93081	0.125	254174	0.132	69679	0.128	82111	0.127	81488	0.115	87111	0.125	83670	0.121	128443	0.137	198181	0.139	430906
18 years and over	508503	508503	173501	173501	221655	221655	3282749	3282749	810074	810074	1312727	1312727	703677	703677	629552	629552	7866810	7866810	2463536	2463536	1797290	1797290	1161377	1161377	1577463	1577463	2593335	2593335	757415	757415	539902	539902	1499088	1499088	395571	395571	490971	490971	565889	565889	529098	529098	568753	568753	724134	724134	1102618	1102618	2146165
Male	235204	0.463	80051	0.461	112720	0.509	1606749	0.489	394956	0.488	638603	0.486	347843	0.494	323692	0.514	3836220	0.488	1203639	0.489	887656	0.494	559844	0.482	777523	0.493	1299849	0.501	386289	0.51	266145	0.493	754874	0.504	193636	0.49	240401	0.49	282436	0.499	266217	0.503	266022	0.468	346091	0.478	531166	0.482	1029461
Female	273299	0.537	93450	0.539	108935	0.491	1676000	0.511	415118	0.512	674124	0.514	355834	0.506	305860	0.486	4030590	0.512	1259897	0.511	909634	0.506	601533	0.518	799940	0.507	1293486	0.499	371126	0.49	273757	0.507	744214	0.496	201935	0.51	250570	0.51	283453	0.501	262881	0.497	302731	0.532	378043	0.522	571452	0.518	1116704
Sex ratio (males per 100 females)	86.1	(X)	85.7	(X)	103.5	(X)	95.9	(X)	95.1	(X)	94.7	(X)	97.8	(X)	105.8	(X)	95.2	(X)	95.5	(X)	97.6	(X)	93.1	(X)	97.2	(X)	100.5	(X)	104.1	(X)	97.2	(X)	101.4	(X)	95.9	(X)	95.9	(X)	99.6	(X)	101.3	(X)	87.9	(X)	91.5	(X)	93	(X)	92.2
65 years and over	101785	101785	33107	33107	30873	30873	641814	641814	197361	197361	224026	224026	117777	117777	94712	94712	1335978	1335978	455105	455105	340575	340575	209596	209596	241961	241961	454089	454089	134981	134981	93081	93081	254174	254174	69679	69679	82111	82111	81488	81488	87111	87111	83670	83670	128443	128443	198181	198181	430906
Male	42105	0.414	13837	0.418	14510	0.47	289269	0.451	89571	0.454	98059	0.438	52641	0.447	43518	0.459	578085	0.433	201500	0.443	155391	0.456	90647	0.432	108658	0.449	202085	0.445	60820	0.451	41075	0.441	113090	0.445	30740	0.441	36230	0.441	35542	0.436	38986	0.448	34262	0.409	55121	0.429	87528	0.442	179355
Female	59680	0.586	19270	0.582	16363	0.53	352545	0.549	107790	0.546	125967	0.562	65136	0.553	51194	0.541	757893	0.567	253605	0.557	185184	0.544	118949	0.568	133303	0.551	252004	0.555	74161	0.549	52006	0.559	141084	0.555	38939	0.559	45881	0.559	45946	0.564	48125	0.552	49408	0.591	73322	0.571	110653	0.558	251551
Sex ratio (males per 100 females)	70.6	(X)	71.8	(X)	88.7	(X)	82.1	(X)	83.1	(X)	77.8	(X)	80.8	(X)	85	(X)	76.3	(X)	79.5	(X)	83.9	(X)	76.2	(X)	81.5	(X)	80.2	(X)	82	(X)	79	(X)	80.2	(X)	78.9	(X)	79	(X)	77.4	(X)	81	(X)	69.3	(X)	75.2	(X)	79.1	(X)	71.3
RACE
Total population	659680	659680	226941	226941	293531	293531	4328810	4328810	1027207	1027207	1656754	1656754	984521	984521	887641	887641	10081570	10081570	3168044	3168044	2411439	2411439	1524553	1524553	2149031	2149031	3316073	3316073	874961	874961	742603	742603	1927470	1927470	543194	543194	644560	644560	705576	705576	698974	698974	692683	692683	936186	936186	1422278	1422278	2699428
One race	648766	0.983	222681	0.981	265696	0.905	4169697	0.963	977054	0.951	1549761	0.935	944137	0.959	856609	0.965	9678803	0.96	3038035	0.959	2305123	0.956	1410676	0.925	2042082	0.95	3142279	0.948	826248	0.944	661405	0.891	1827327	0.948	520630	0.958	615739	0.955	678940	0.962	657209	0.94	671238	0.969	902288	0.964	1369004	0.963	2653841
Two or more races	10914	0.017	4260	0.019	27835	0.095	159113	0.037	50153	0.049	106993	0.065	40384	0.041	31032	0.035	402767	0.04	130009	0.041	106316	0.044	113877	0.075	106949	0.05	173794	0.052	48713	0.056	81198	0.109	100143	0.052	22564	0.042	28821	0.045	26636	0.038	41765	0.06	21445	0.031	33898	0.036	53274	0.037	45587
One race	648766	0.983	222681	0.981	265696	0.905	4169697	0.963	977054	0.951	1549761	0.935	944137	0.959	856609	0.965	9678803	0.96	3038035	0.959	2305123	0.956	1410676	0.925	2042082	0.95	3142279	0.948	826248	0.944	661405	0.891	1827327	0.948	520630	0.958	615739	0.955	678940	0.962	657209	0.94	671238	0.969	902288	0.964	1369004	0.963	2653841
White	341768	0.518	81265	0.358	183741	0.626	3360305	0.776	781004	0.76	670364	0.405	639985	0.65	660147	0.744	5168443	0.513	1931263	0.61	1444654	0.599	873905	0.573	1315238	0.612	2345667	0.707	406056	0.464	419288	0.565	857092	0.445	415911	0.766	461113	0.715	537029	0.761	556174	0.796	285857	0.413	559532	0.598	1002119	0.705	2028500
Black or African American	283311	0.429	131408	0.579	16341	0.056	243640	0.056	36581	0.036	175751	0.106	46782	0.048	48550	0.055	820478	0.081	55591	0.018	156836	0.065	149891	0.098	179292	0.083	166750	0.05	45556	0.052	51931	0.07	47992	0.025	16547	0.03	69853	0.108	65215	0.092	44801	0.064	320811	0.463	277195	0.296	239119	0.168	469202
American Indian and Alaska Native	1443	0.002	468	0.002	23241	0.079	85876	0.02	39914	0.039	11120	0.007	11656	0.012	8969	0.01	73393	0.007	14424	0.005	19765	0.008	10111	0.007	17782	0.008	22524	0.007	3223	0.004	4706	0.006	9697	0.005	4418	0.008	4482	0.007	6144	0.009	5377	0.008	2091	0.003	2328	0.002	4057	0.003	5101
Cherokee tribal grouping	245	0	79	0	282	0.001	1160	0	456	0	789	0	876	0.001	560	0.001	3297	0	1351	0	1693	0.001	835	0.001	808	0	1437	0	111	0	398	0.001	309	0	574	0.001	333	0.001	496	0.001	549	0.001	305	0	359	0	735	0.001	317
Chippewa tribal grouping	0	0	15	0	196	0.001	245	0	270	0	137	0	0	0	89	0	318	0	180	0	233	0	91	0	108	0	373	0	15	0	12	0	25	0	33	0	54	0	135	0	51	0	29	0	105	0	106	0	0
Navajo tribal grouping	0	0	0	0	66	0	33339	0.008	2781	0.003	579	0	357	0	396	0	2157	0	456	0	955	0	223	0	872	0	772	0	116	0	79	0	211	0	104	0	406	0.001	563	0.001	692	0.001	65	0	36	0	7	0	27
Sioux tribal grouping	34	0	49	0	141	0	771	0	260	0	121	0	20	0	286	0	667	0	200	0	166	0	137	0	113	0	433	0	119	0	110	0	122	0	58	0	452	0.001	352	0	160	0	75	0	121	0	13	0	71
Asian	10433	0.016	6383	0.028	28276	0.096	181352	0.042	30011	0.029	499382	0.301	101857	0.103	42100	0.047	1473221	0.146	649042	0.205	157261	0.065	239447	0.157	154332	0.072	394742	0.119	301018	0.344	115531	0.156	702881	0.365	30007	0.055	38957	0.06	26156	0.037	19567	0.028	27592	0.04	43297	0.046	57655	0.041	43152
Asian Indian	3342	0.005	1071	0.005	498	0.002	54084	0.012	4530	0.004	128288	0.077	21818	0.022	11201	0.013	103064	0.01	55585	0.018	14352	0.006	37001	0.024	13340	0.006	39128	0.012	20354	0.023	21587	0.029	179592	0.093	9168	0.017	8803	0.014	3500	0.005	2026	0.003	7849	0.011	9385	0.01	23997	0.017	11146
Chinese	2550	0.004	432	0.002	1346	0.005	33347	0.008	7711	0.008	178565	0.108	7066	0.007	4025	0.005	469752	0.047	118924	0.038	24610	0.01	49842	0.033	40002	0.019	67326	0.02	186828	0.214	9810	0.013	200614	0.104	3012	0.006	6669	0.01	4902	0.007	2754	0.004	6769	0.01	4122	0.004	7908	0.006	12863
Filipino	702	0.001	340	0.001	14569	0.05	31952	0.007	5305	0.005	85674	0.052	11090	0.011	17189	0.019	341486	0.034	82942	0.026	61041	0.025	47158	0.031	44857	0.021	160302	0.048	37485	0.043	39149	0.053	91277	0.047	6702	0.012	2460	0.004	1981	0.003	5203	0.007	3173	0.005	15295	0.016	7074	0.005	6392
Japanese	239	0	226	0.001	712	0.002	6876	0.002	1677	0.002	11713	0.007	4662	0.005	1168	0.001	97147	0.01	34947	0.011	5909	0.002	10084	0.007	4631	0.002	18750	0.006	9880	0.011	2111	0.003	26208	0.014	926	0.002	1722	0.003	1623	0.002	1167	0.002	1213	0.002	861	0.001	683	0	1579
Korean	1141	0.002	3073	0.014	3290	0.011	10301	0.002	2596	0.003	19561	0.012	1841	0.002	1641	0.002	209336	0.021	93676	0.03	11390	0.005	6705	0.004	14758	0.007	22779	0.007	10759	0.012	1510	0.002	30137	0.016	738	0.001	6588	0.01	2404	0.003	4282	0.006	3176	0.005	1293	0.001	2859	0.002	1643
Vietnamese	966	0.001	435	0.002	535	0.002	22522	0.005	4488	0.004	34425	0.021	3930	0.004	2487	0.003	93446	0.009	209485	0.066	18115	0.008	28323	0.019	12184	0.006	51824	0.016	15358	0.018	8151	0.011	134164	0.07	2011	0.004	4884	0.008	6874	0.01	1344	0.002	2226	0.003	5816	0.006	7260	0.005	2927
Other Asian	1493	0.002	806	0.004	7326	0.025	22270	0.005	3704	0.004	41156	0.025	51450	0.052	4389	0.005	158990	0.016	53483	0.017	21844	0.009	60334	0.04	24560	0.011	34633	0.01	20354	0.023	33213	0.045	40889	0.021	7450	0.014	7831	0.012	4872	0.007	2791	0.004	3186	0.005	6525	0.007	7874	0.006	6602
Native Hawaiian and Other Pacific Islander	201	0	53	0	7187	0.024	9694	0.002	1653	0.002	13900	0.008	1620	0.002	1678	0.002	27720	0.003	10152	0.003	7485	0.003	17400	0.011	6838	0.003	13867	0.004	3188	0.004	4565	0.006	7271	0.004	3961	0.007	1464	0.002	1176	0.002	2744	0.004	376	0.001	584	0.001	1030	0.001	790
Native Hawaiian	41	0	13	0	770	0.003	2059	0	562	0.001	2385	0.001	523	0.001	465	0.001	4968	0	2097	0.001	988	0	1071	0.001	1651	0.001	2982	0.001	318	0	647	0.001	955	0	343	0.001	315	0	318	0	720	0.001	148	0	118	0	265	0	105
Guamanian or Chamorro	40	0	0	0	250	0.001	2061	0	157	0	1661	0.001	217	0	361	0	3594	0	1343	0	2692	0.001	1287	0.001	1026	0	4733	0.001	534	0.001	865	0.001	1619	0.001	275	0.001	473	0.001	265	0	683	0.001	94	0	401	0	253	0	129
Samoan	0	0	32	0	4650	0.016	1420	0	224	0	3151	0.002	265	0	430	0	10050	0.001	3848	0.001	1988	0.001	2539	0.002	2054	0.001	4229	0.001	1631	0.002	956	0.001	1523	0.001	675	0.001	85	0	31	0	756	0.001	36	0	49	0	112	0	48
Other Pacific Islander	120	0	8	0	1517	0.005	4154	0.001	710	0.001	6703	0.004	615	0.001	422	0	9108	0.001	2864	0.001	1817	0.001	12503	0.008	2107	0.001	1923	0.001	705	0.001	2097	0.003	3174	0.002	2668	0.005	591	0.001	562	0.001	585	0.001	98	0	16	0	400	0	508
Some other race	11610	0.018	3104	0.014	6910	0.024	288830	0.067	87891	0.086	179244	0.108	142237	0.144	95165	0.107	2115548	0.21	377563	0.119	519122	0.215	119922	0.079	368600	0.172	198729	0.06	67207	0.077	65384	0.088	202394	0.105	49786	0.092	39870	0.062	43220	0.061	28546	0.041	34511	0.05	19352	0.021	65024	0.046	107096
Two or more races	10914	0.017	4260	0.019	27835	0.095	159113	0.037	50153	0.049	106993	0.065	40384	0.041	31032	0.035	402767	0.04	130009	0.041	106316	0.044	113877	0.075	106949	0.05	173794	0.052	48713	0.056	81198	0.109	100143	0.052	22564	0.042	28821	0.045	26636	0.038	41765	0.06	21445	0.031	33898	0.036	53274	0.037	45587
White and Black or African American	3291	0.005	1477	0.007	4041	0.014	40146	0.009	8258	0.008	15221	0.009	6834	0.007	5189	0.006	56560	0.006	13824	0.004	17910	0.007	24073	0.016	21391	0.01	26192	0.008	5859	0.007	7397	0.01	9130	0.005	2345	0.004	7826	0.012	6383	0.009	10360	0.015	5648	0.008	11459	0.012	21202	0.015	16261
White and American Indian and Alaska Native	2185	0.003	545	0.002	11453	0.039	24109	0.006	13496	0.013	6340	0.004	8736	0.009	6799	0.008	41958	0.004	14038	0.004	14241	0.006	13389	0.009	14299	0.007	17924	0.005	3587	0.004	37117	0.05	10051	0.005	4064	0.007	4146	0.006	4938	0.007	7678	0.011	902	0.001	3842	0.004	5285	0.004	2672
White and Asian	2055	0.003	830	0.004	4827	0.016	35135	0.008	9769	0.01	38919	0.023	8489	0.009	5518	0.006	113218	0.011	55317	0.017	24056	0.01	33054	0.022	18504	0.009	61114	0.018	22577	0.026	12624	0.017	44796	0.023	5803	0.011	6394	0.01	5871	0.008	8939	0.013	6312	0.009	8080	0.009	8951	0.006	5544
Black or African American and American Indian and Alaska Native	507	0.001	205	0.001	1050	0.004	3978	0.001	1350	0.001	2355	0.001	763	0.001	584	0.001	9908	0.001	742	0	1936	0.001	3321	0.002	3583	0.002	2410	0.001	490	0.001	1844	0.002	1283	0.001	155	0	1091	0.002	1232	0.002	509	0.001	1892	0.003	811	0.001	1869	0.001	441
Race alone or in combination with one or more other races
Total population	659680	659680	226941	226941	293531	293531	4328810	4328810	1027207	1027207	1656754	1656754	984521	984521	887641	887641	10081570	10081570	3168044	3168044	2411439	2411439	1524553	1524553	2149031	2149031	3316073	3316073	874961	874961	742603	742603	1927470	1927470	543194	543194	644560	644560	705576	705576	698974	698974	692683	692683	936186	936186	1422278	1422278	2699428
White	350653	0.532	84638	0.373	208466	0.71	3496900	0.808	823616	0.802	754633	0.455	674052	0.685	686129	0.773	5482585	0.544	2044179	0.645	1532661	0.636	965877	0.634	1401581	0.652	2494765	0.752	446823	0.511	490614	0.661	939610	0.487	435328	0.801	485055	0.753	559367	0.793	594015	0.85	302200	0.436	588280	0.628	1046462	0.736	2066353
Black or African American	288709	0.438	133771	0.589	22997	0.078	302042	0.07	50456	0.049	206411	0.125	57894	0.059	57180	0.064	931544	0.092	77394	0.024	187779	0.078	191752	0.126	216940	0.101	212379	0.064	56089	0.064	66960	0.09	64718	0.034	20442	0.038	82107	0.127	75445	0.107	60826	0.087	332103	0.479	294195	0.314	269009	0.189	493056
American Indian and Alaska Native	4767	0.007	1493	0.007	38225	0.13	124128	0.029	60052	0.058	26725	0.016	24380	0.025	17969	0.02	162763	0.016	35488	0.011	43092	0.018	34626	0.023	44101	0.021	51904	0.016	9955	0.011	50510	0.068	26816	0.014	10445	0.019	11329	0.018	14663	0.021	16655	0.024	6441	0.009	8692	0.009	13249	0.009	10351
Asian	13674	0.021	7769	0.034	36335	0.124	233328	0.054	43491	0.042	559032	0.337	115485	0.117	51708	0.058	1647167	0.163	722688	0.228	195307	0.081	290467	0.191	186260	0.087	483346	0.146	331198	0.379	139360	0.188	764838	0.397	38845	0.072	48822	0.076	34462	0.049	32657	0.047	36659	0.053	56413	0.06	71990	0.051	53479
Native Hawaiian and Other Pacific Islander	544	0.001	225	0.001	9761	0.033	21016	0.005	3587	0.003	26183	0.016	4122	0.004	3954	0.004	56950	0.006	22445	0.007	16720	0.007	28428	0.019	14196	0.007	33638	0.01	6984	0.008	9850	0.013	16298	0.008	6263	0.012	3328	0.005	2804	0.004	5986	0.009	1215	0.002	3099	0.003	3371	0.002	2898
Some other race	13076	0.02	3676	0.016	8558	0.029	324530	0.075	100796	0.098	203006	0.123	152336	0.155	104376	0.118	2242205	0.222	406191	0.128	552281	0.229	140111	0.092	403617	0.188	232874	0.07	76335	0.087	75364	0.101	223646	0.116	56727	0.104	45284	0.07	47846	0.068	36548	0.052	38106	0.055	23176	0.025	75551	0.053	122648
HISPANIC OR LATINO AND RACE
Total population	659680	659680	226941	226941	293531	293531	4328810	4328810	1027207	1027207	1656754	1656754	984521	984521	887641	887641	10081570	10081570	3168044	3168044	2411439	2411439	1524553	1524553	2149031	2149031	3316073	3316073	874961	874961	742603	742603	1927470	1927470	543194	543194	644560	644560	705576	705576	698974	698974	692683	692683	936186	936186	1422278	1422278	2699428
Hispanic or Latino (of any race)	25557	0.039	7978	0.035	26927	0.092	1341560	0.31	382585	0.372	371019	0.224	522364	0.531	473374	0.533	4888434	0.485	1078726	0.341	1179478	0.489	353318	0.232	1145874	0.533	1117517	0.337	133314	0.152	307463	0.414	490978	0.255	251259	0.463	123960	0.192	210937	0.299	119545	0.171	76191	0.11	91153	0.097	407736	0.287	1848925
Mexican	16952	0.026	4797	0.021	14163	0.048	1171601	0.271	344614	0.335	273721	0.165	484818	0.492	436004	0.491	3707494	0.368	924778	0.292	1044519	0.433	292562	0.192	979503	0.456	995473	0.3	68366	0.078	275852	0.371	406936	0.211	231630	0.426	84103	0.13	167050	0.237	73476	0.105	14053	0.02	17922	0.019	78742	0.055	60757
Puerto Rican	1908	0.003	531	0.002	4080	0.014	32416	0.007	8151	0.008	12818	0.008	3945	0.004	5059	0.006	45504	0.005	13084	0.004	17954	0.007	10365	0.007	18722	0.009	23652	0.007	5136	0.006	5201	0.007	10177	0.005	3763	0.007	4873	0.008	4172	0.006	11939	0.017	6145	0.009	27458	0.029	118467	0.083	97755
Cuban	488	0.001	137	0.001	440	0.001	11594	0.003	1915	0.002	3338	0.002	1170	0.001	782	0.001	40596	0.004	8508	0.003	7191	0.003	2512	0.002	7885	0.004	6991	0.002	2359	0.003	1055	0.001	2672	0.001	269	0	1328	0.002	1722	0.002	2977	0.004	3093	0.004	11397	0.012	97925	0.069	981456
Other Hispanic or Latino	6209	0.009	2513	0.011	8244	0.028	125949	0.029	27905	0.027	81142	0.049	32431	0.033	31529	0.036	1094840	0.109	132356	0.042	109814	0.046	47879	0.031	139764	0.065	91401	0.028	57453	0.066	25355	0.034	71193	0.037	15597	0.029	33656	0.052	37993	0.054	31153	0.045	52900	0.076	34376	0.037	112602	0.079	708957
Not Hispanic or Latino	634123	0.961	218963	0.965	266604	0.908	2987250	0.69	644622	0.628	1285735	0.776	462157	0.469	414267	0.467	5193136	0.515	2089318	0.659	1231961	0.511	1171235	0.768	1003157	0.467	2198556	0.663	741647	0.848	435140	0.586	1436492	0.745	291935	0.537	520600	0.808	494639	0.701	579429	0.829	616492	0.89	845033	0.903	1014542	0.713	850503
White alone	329108	0.499	76937	0.339	169960	0.579	2391279	0.552	531408	0.517	520447	0.314	289650	0.294	303225	0.342	2641770	0.262	1285855	0.406	851702	0.353	681829	0.447	613066	0.285	1510756	0.456	354423	0.405	236509	0.318	607903	0.315	227369	0.419	388556	0.603	382228	0.542	483009	0.691	253373	0.366	495030	0.529	693874	0.488	356026
Black or African American alone	282363	0.428	131160	0.578	15486	0.053	230036	0.053	33479	0.033	171168	0.103	44209	0.045	45761	0.052	790252	0.078	51269	0.016	147160	0.061	144695	0.095	169340	0.079	156084	0.047	43782	0.05	50030	0.067	45259	0.023	15311	0.028	67640	0.105	62754	0.089	41880	0.06	314774	0.454	272958	0.292	221699	0.156	426336
American Indian and Alaska Native alone	1052	0.002	323	0.001	21640	0.074	70012	0.016	25212	0.025	5210	0.003	4651	0.005	4303	0.005	20831	0.002	6116	0.002	10362	0.004	5554	0.004	7783	0.004	12474	0.004	1634	0.002	1697	0.002	3366	0.002	2481	0.005	2473	0.004	3186	0.005	2426	0.003	1418	0.002	1968	0.002	2354	0.002	2272
Asian alone	10335	0.016	6362	0.028	27683	0.094	177034	0.041	28691	0.028	496006	0.299	99480	0.101	40730	0.046	1454769	0.144	642948	0.203	152347	0.063	235434	0.154	150165	0.07	385657	0.116	298108	0.341	112885	0.152	699290	0.363	29284	0.054	38273	0.059	25745	0.036	19197	0.027	27188	0.039	42761	0.046	56909	0.04	40851
Native Hawaiian and Other Pacific Islander alone	201	0	49	0	7088	0.024	8690	0.002	1413	0.001	13277	0.008	1207	0.001	1115	0.001	24597	0.002	8928	0.003	6471	0.003	17026	0.011	6160	0.003	12747	0.004	2934	0.003	4055	0.005	6229	0.003	3625	0.007	1411	0.002	884	0.001	2453	0.004	307	0	550	0.001	869	0.001	605
Some other race alone	1316	0.002	229	0.001	875	0.003	7440	0.002	1248	0.001	5407	0.003	1732	0.002	873	0.001	32413	0.003	6032	0.002	5936	0.002	5074	0.003	3624	0.002	6560	0.002	3626	0.004	956	0.001	5505	0.003	747	0.001	1705	0.003	1203	0.002	1833	0.003	2807	0.004	3462	0.004	4879	0.003	7648
Two or more races	9748	0.015	3903	0.017	23872	0.081	102759	0.024	23171	0.023	74220	0.045	21228	0.022	18260	0.021	228504	0.023	88170	0.028	57983	0.024	81623	0.054	53019	0.025	114278	0.034	37140	0.042	29008	0.039	68940	0.036	13118	0.024	20542	0.032	18639	0.026	28631	0.041	16625	0.024	28304	0.03	33958	0.024	16765
Two races including Some other race	457	0.001	306	0.001	317	0.001	3475	0.001	770	0.001	4091	0.002	851	0.001	1424	0.002	12628	0.001	4409	0.001	2296	0.001	2566	0.002	2790	0.001	2793	0.001	1703	0.002	1737	0.002	3686	0.002	769	0.001	766	0.001	601	0.001	630	0.001	828	0.001	965	0.001	2979	0.002	2414
Two races excluding Some other race, and Three or more races	9291	0.014	3597	0.016	23555	0.08	99284	0.023	22401	0.022	70129	0.042	20377	0.021	16836	0.019	215876	0.021	83761	0.026	55687	0.023	79057	0.052	50229	0.023	111485	0.034	35437	0.041	27271	0.037	65254	0.034	12349	0.023	19776	0.031	18038	0.026	28001	0.04	15797	0.023	27339	0.029	30979	0.022	14351
Total housing units	307874	(X)	104697	(X)	117380	(X)	1740694	(X)	459912	(X)	608096	(X)	331142	(X)	298117	(X)	3542800	(X)	1100449	(X)	840501	(X)	570752	(X)	720757	(X)	1213891	(X)	397812	(X)	243260	(X)	672495	(X)	181748	(X)	251212	(X)	321717	(X)	272379	(X)	315176	(X)	407960	(X)	580511	(X)	1024194
CITIZEN, VOTING AGE POPULATION
Citizen, 18 and over population	492660	492660	167710	167710	211008	211008	2933505	2933505	746539	746539	1083648	1083648	588878	588878	521859	521859	6319285	6319285	2060449	2060449	1555774	1555774	1041824	1041824	1364253	1364253	2265800	2265800	652449	652449	458995	458995	1175132	1175132	339433	339433	442776	442776	505889	505889	508591	508591	519267	519267	683940	683940	989694	989694	1592214
Male	226686	0.46	77274	0.461	108374	0.514	1431162	0.488	364482	0.488	523694	0.483	286304	0.486	267630	0.513	3061635	0.484	1002065	0.486	770140	0.495	500615	0.481	671305	0.492	1143944	0.505	330713	0.507	224995	0.49	584883	0.498	164515	0.485	215851	0.487	250904	0.496	256706	0.505	241214	0.465	325938	0.477	471655	0.477	747226
Female	265974	0.54	90436	0.539	102634	0.486	1502343	0.512	382057	0.512	559954	0.517	302574	0.514	254229	0.487	3257650	0.516	1058384	0.514	785634	0.505	541209	0.519	692948	0.508	1121856	0.495	321736	0.493	234000	0.51	590249	0.502	174918	0.515	226925	0.513	254985	0.504	251885	0.495	278053	0.535	358002	0.523	518039	0.523	844988
[truncated: 129 more columns]

[truncated: 6 more sheets: raw_census_economic, raw_census_social, raw_infections, raw_deaths, raw_population, variables]
